# Supplementary material for: Serum Proteomic Analysis by Tandem Mass Tag-Based Quantitative Proteomics in Pediatric Obstructive Sleep Apnea
Source: Front Mol Biosci. 2022 Apr 11;9:762336. doi: 10.3389/fmolb.2022.762336 (PMC9035643; doi:10.3389/fmolb.2022.762336)
Supplement: Supplementary file 1 [file Table3.XLSX]

## Sheet: Table S2
Accession	Gene symbol	Description	Coverage [%]	# Peptides	# PSMs	# Unique Peptides	# AAs	MW [kDa]	calc. pI	Score	# Razor Peptides	# Protein Groups	Modifications	A1	A2	A3	B1	B2	B3	C1	C2	C3	D1	D2	D3
F5GZS6	SLC3A2	4F2 cell-surface antigen heavy chain OS=Homo sapiens OX=9606 GN=SLC3A2 PE=1 SV=1	3	2	3	2	599	64.8	5.1	8.46	0	1		1949.42	1360.89	1598.36	1160.19	1230.66	1065.51	1225.45	897.408	1268.22	1141	1204.91	1061.49
Q13131	PRKAA1	5'-AMP-activated protein kinase catalytic subunit alpha-1 OS=Homo sapiens OX=9606 GN=PRKAA1 PE=1 SV=4	2	1	1	1	559	64	8.12	2.19	0	1		127.143	64.1237	109.199	55.5946	66.9868	64.3983	81.0162	76.5059	58.234	51.9482	64.3781	53.8962
Q76LX8	ADAMTS13	A disintegrin and metalloproteinase with thrombospondin motifs 13 OS=Homo sapiens OX=9606 GN=ADAMTS13 PE=1 SV=1	10	12	17	12	1427	153.5	7.17	57.56	0	1		8059.93	7108.39	7350.37	6561.82	7075.9	5774.83	6170.42	6855.48	7134.69	6426.53	6501.87	5502.44
P63267	ACTG2	Actin, gamma-enteric smooth muscle OS=Homo sapiens OX=9606 GN=ACTG2 PE=1 SV=1	25	8	48	3	376	41.9	5.48	167.03	2	1		9768.79	9195.7	8961.2	9747.37	9449.32	7895.91	8971.11	9745.17	9603.97	8659.19	8471.01	9058.34
Q562M3	ACT	Actin-like protein (Fragment) OS=Homo sapiens OX=9606 GN=ACT PE=4 SV=1	47	2	4	1	103	11.5	6.68	27.46	0	1		1427.02	1535.92	1367.68	1468.05	1566.26	1111.72	1381.85	1576.13	1573.99	1383.09	1354.85	1390.52
B7ZMJ3	ADAMTSL4	ADAMTSL4 protein OS=Homo sapiens OX=9606 GN=ADAMTSL4 PE=2 SV=1	7	6	8	6	1035	112	8.28	27.8	0	1		2287.87	2364.76	2456.88	2134.5	2113.46	2209.99	2036.68	2157.13	2153.36	1936.67	1950.03	1882.18
B1B0D4	ADAMTSL2	ADAMTS-like protein 2 OS=Homo sapiens OX=9606 GN=ADAMTSL2 PE=1 SV=1	1	1	1	1	1060	116.2	6.76	3.39	0	1		624.77	568.348	604.501	520.019	624.07	542.527	544.361	569.047	611.923	517.066	596.016	618.708
A0A224AV41	APC	Adenomatous polyposis coli protein isoform t OS=Homo sapiens OX=9606 GN=APC PE=2 SV=1	1	1	1	1	2853	311.9	7.99	0	0	1		347.105	528.044	345.456	446.802	524.967	261.66	544.467	574.408	480.477	503.591	496.542	284.551
A0A087X0I3	ADA2	Adenosine deaminase 2 OS=Homo sapiens OX=9606 GN=ADA2 PE=1 SV=1	5	2	3	2	391	45.3	7.28	5.92	0	1		2164.91	1906.27	2103.61	2181.82	1770.92	2316.98	1703.15	1713.4	1932.14	2026.17	2137.56	2189.34
Q8IZF2	ADGRF5	Adhesion G protein-coupled receptor F5 OS=Homo sapiens OX=9606 GN=ADGRF5 PE=1 SV=3	5	5	5	5	1346	149.4	6.65	16.64	0	1		1340.57	1677.32	1560.97	1644.76	1456.8	1562.84	1473.5	1430.38	1503.76	1615.23	1697.71	1686.69
Q86SQ4	ADGRG6	Adhesion G-protein coupled receptor G6 OS=Homo sapiens OX=9606 GN=ADGRG6 PE=1 SV=3	1	1	1	1	1221	136.6	7.87	2.79	0	1		381.229	314.711	384.429	350.022	326.192	356.563	377.544	333.61	338.427	327.952	360.829	370.681
Q9HDC9	APMAP	Adipocyte plasma membrane-associated protein OS=Homo sapiens OX=9606 GN=APMAP PE=1 SV=2	18	8	16	8	416	46.5	6.16	46.75	0	1		7465.7	8041	5975.62	8801.38	6496.1	6086.43	7587.99	7275.65	7030.69	9615.26	6818.47	5812.94
A0A024RAA7	ADIB	Adiponectin B OS=Homo sapiens OX=9606 GN=ADIB PE=4 SV=1	25	5	89	5	245	25.8	8.41	315.77	0	1		35601.3	33834.2	36401	34004.8	35084.2	35960	36033.3	36093.2	35636.4	37169.2	32342.8	34309.4
A0A024RAG6	ADIC	Adiponectin C OS=Homo sapiens OX=9606 GN=ADIC PE=4 SV=1	20	4	21	4	245	26	9.11	71.68	0	1		11232.6	10482.6	9975.61	9610.38	10655.1	12526.8	10398.8	11082.5	10687.2	12216.5	8744.72	11437.8
P43652	AFM	Afamin OS=Homo sapiens OX=9606 GN=AFM PE=1 SV=1	57	36	430	36	599	69	5.9	1514.22	0	1		169746	142538	170777	125410	149352	135425	139423	151531	148097	138510	155186	146325
A0A087X1T7	ACAN	Aggrecan core protein OS=Homo sapiens OX=9606 GN=ACAN PE=1 SV=1	2	4	5	4	2473	255.4	4.13	18.11	0	1		2408.15	2257.1	2394.47	2148.04	1959.91	1940.2	1792.99	1845.86	2185.26	1743.29	1670.61	1856.75
F6KPG5		Albumin (Fragment) OS=Homo sapiens OX=9606 PE=2 SV=1	80	59	2067	1	585	66.5	6.04	8117.21	0	1		2881.4	2369.24	2499.2	2512.18	2247.72	3187.38	2602.83	2515.54	2654.11	2376.52	2464.64	2374.68
B2R6Q2		Alkaline phosphatase OS=Homo sapiens OX=9606 PE=2 SV=1	2	1	3	1	524	57.2	6.57	8.2	0	1		968.791	778.917	1000.74	771.217	739.23	771.537	840.357	872.39	915.93	655.068	814.694	767.943
P19652	ORM2	Alpha-1-acid glycoprotein 2 OS=Homo sapiens OX=9606 GN=ORM2 PE=1 SV=2	39	8	54	6	201	23.6	5.11	165.21	2	1		24282.3	22388.4	35376.2	40010.1	24412	23010.3	23431	24650.4	26394.5	25468.9	30156.2	25684.8
V9HWF6	HEL-S-153w	Alpha-1-acid glycoprotein OS=Homo sapiens OX=9606 GN=HEL-S-153w PE=2 SV=1	40	8	49	6	201	23.5	5.02	153.62	0	1		12624.4	11219.6	11233.5	20507.3	11858.5	13823.9	10557.5	11428.1	11228.8	13280.6	14080.5	11685.2
P01009	SERPINA1	Alpha-1-antitrypsin OS=Homo sapiens OX=9606 GN=SERPINA1 PE=1 SV=3	60	29	332	1	418	46.7	5.59	1318.82	0	1		1087.58	824.08	1665.98	1767.83	1447.01	1585.33	1523.36	1046.85	655.924	1417.19	1297.94	1586.43
M0R009	A1BG	Alpha-1B-glycoprotein (Fragment) OS=Homo sapiens OX=9606 GN=A1BG PE=1 SV=8	59	11	168	1	305	33.3	6.27	881.8	0	1		347.205	321.095	293.181	367.548	339.685	686.689	387.219	387.667	377.498	311.318	343.592	399.355
P04217	A1BG	Alpha-1B-glycoprotein OS=Homo sapiens OX=9606 GN=A1BG PE=1 SV=4	55	17	354	7	495	54.2	5.86	1636.4	16	1		87078.4	97825.9	89773	98802	96512.4	95680.5	95713.5	97203.1	99739.8	96469.8	98929.3	95745.3
P08697	SERPINF2	Alpha-2-antiplasmin OS=Homo sapiens OX=9606 GN=SERPINF2 PE=1 SV=3	48	20	223	20	491	54.5	6.29	834.67	0	1		77014.2	81705.1	77532.1	74748.6	72641	81634	81896	78372.3	76064.5	72076.2	71819.5	77958.8
P02765	AHSG	Alpha-2-HS-glycoprotein OS=Homo sapiens OX=9606 GN=AHSG PE=1 SV=2	60	16	548	7	367	39.3	5.72	2532.83	17	1		125463	128362	122906	121285	144911	134050	157040	142746	128075	121894	140893	122726
P01023	A2M	Alpha-2-macroglobulin OS=Homo sapiens OX=9606 GN=A2M PE=1 SV=3	56	63	759	58	1474	163.2	6.46	3054.54	7	1		274782	256621	260132	189633	218422	182193	236380	235578	251475	191145	237079	217665
H9KV75	ACTN1	Alpha-actinin-1 OS=Homo sapiens OX=9606 GN=ACTN1 PE=1 SV=1	1	1	1	1	822	94.8	5.69	3.1	0	1		661.181	691.45	556.04	803.347	620.934	546.821	611.555	623.216	684.483	645.403	639.316	625.406
B7ZMD7	AMY1A	Alpha-amylase OS=Homo sapiens OX=9606 GN=AMY1A PE=2 SV=1	5	3	4	3	511	57.7	6.93	9.03	0	1		1531.08	1403	1377.17	1220.55	1177.45	1273.62	1278.5	1512.02	1484.97	1445.54	1225.88	1266.09
P06733	ENO1	Alpha-enolase OS=Homo sapiens OX=9606 GN=ENO1 PE=1 SV=2	6	3	7	3	434	47.1	7.39	19.36	0	1		2531.41	2002.22	2051.9	2223.01	1985.56	1962.57	2124.39	2537.43	2670.67	1915.11	1900.09	2116.6
P00709	LALBA	Alpha-lactalbumin OS=Homo sapiens OX=9606 GN=LALBA PE=1 SV=1	6	1	1	1	142	16.2	5	3.16	0	1		195.887	203.9	152.451	179.928	230.891	183.818	210.621	156.474	153.027	249.333	160.114	182.41
Q16706	MAN2A1	Alpha-mannosidase 2 OS=Homo sapiens OX=9606 GN=MAN2A1 PE=1 SV=2	2	2	4	2	1144	131.1	7.58	2.62	0	1		1409.81	1352.79	1349.08	1100.11	1117.4	966.878	1275.74	1229.68	1204.77	1282.72	1233.98	1109.32
H0YNG5	MAN2A2	Alpha-mannosidase OS=Homo sapiens OX=9606 GN=MAN2A2 PE=1 SV=1	1	1	1	1	938	106.4	6.54	1.87	0	1		700.876	482.976	595.85	472.408	448.669	637.995	681.514	542.577	582.34	461.68	496.853	447.496
Q14769	ufHSD2	Alpha-N-acetylglucosaminidase OS=Homo sapiens OX=9606 GN=ufHSD2 PE=4 SV=1	6	3	4	3	639	72	6.37	13.4	0	1		1932.31	1844.34	1836.57	1472.33	1666.31	1578.1	1592.68	1923.03	1799.77	1676.47	1785.87	1565.08
A0A494C1N9	ALMS1	Alstrom syndrome protein 1 (Fragment) OS=Homo sapiens OX=9606 GN=ALMS1 PE=1 SV=1	1	1	5	1	901	101.1	8.78	15.44	0	1		2773.76	1573.46	2789.32	1556.55	1776.05	2192.37	2214.23	1660.57	1694.55	1538.19	1645.48	1438.56
Q59E93		Aminopeptidase (Fragment) OS=Homo sapiens OX=9606 PE=2 SV=1	28	24	47	24	977	110.5	5.53	150.67	0	1		21641.8	19868.8	22262.9	19431.8	19773	18020.6	21527.9	22603.9	21774.2	18761.6	19371.2	17809
B2R8K9		Aminopeptidase OS=Homo sapiens OX=9606 PE=2 SV=1	2	2	3	2	957	109.2	5.47	6.19	0	1		637.205	557.009	661.054	596.839	699.608	737.53	582.955	560.336	625.597	521.434	731.833	705.674
A0A218KGR2	APP	Amyloid beta A4 protein isoform a OS=Homo sapiens OX=9606 GN=APP PE=4 SV=1	17	12	29	12	770	86.9	4.83	87.38	0	1		11155.7	9557.19	10862.2	11385.8	10075	9357.3	10207.5	10867	11233.3	9202.64	10790.4	10249.5
B7Z4G8	APLP1	Amyloid-like protein 1 OS=Homo sapiens OX=9606 GN=APLP1 PE=1 SV=1	2	1	1	1	644	71.7	5.66	3.42	0	1		90.7309	128.533	72.7373	94.3454	71.2626	94.6768	103.45	85.9993	94.8861	59.1968	64.4819	60.2801
Q9Y5C1	ANGPTL3	Angiopoietin-related protein 3 OS=Homo sapiens OX=9606 GN=ANGPTL3 PE=1 SV=1	9	4	7	4	460	53.6	6.7	26.82	0	1		2483.86	2129.99	2501.9	1988.26	2422.93	1840.32	2255.7	2529.27	2404.53	2723.43	2270.68	2036.44
A0A0A0MSN4	ACE	Angiotensin-converting enzyme OS=Homo sapiens OX=9606 GN=ACE PE=1 SV=1	3	4	5	4	1242	142.3	6.23	11.75	0	1		1534.57	1794.32	1508.6	1465.81	1265.81	1327.06	1305.72	1639.12	1438.08	1371.84	1600	1206.33
Q86U78		Angiotensinogen (Serine (Or cysteine) proteinase inhibitor, clade A (Alpha-1 antiproteinase, antitrypsin), member 8) OS=Homo sapiens OX=9606 PE=2 SV=1	28	11	114	11	485	53.1	6.32	430.65	0	1		52495.4	49202	48927.2	49839.1	48724.8	43711.4	53860.6	54089.8	57354.8	50548.6	43993.4	47669.4
Q9H6X2	ANTXR1	Anthrax toxin receptor 1 OS=Homo sapiens OX=9606 GN=ANTXR1 PE=1 SV=2	1	1	2	1	564	62.7	7.61	5.06	0	1		787.826	646.859	762.346	560.815	649.249	575.065	674.816	701.397	736.67	600.611	504.226	471.147
A2KBC6		Anti-FactorVIII scFv (Fragment) OS=Homo sapiens OX=9606 PE=2 SV=1	16	3	7	0	238	25	8.41	28.25	2	1		3118.38	1844.44	2510.09	2085.04	2179.78	1835.01	2247.08	2198.34	2637.56	2077.65	3220.15	2105.72
A0A481U987	SERPINC1	Antithrombin (Fragment) OS=Homo sapiens OX=9606 GN=SERPINC1 PE=3 SV=1	21	1	9	1	33	3.5	5.72	26.98	0	1		2763.41	2451.95	2276.06	1879.8	1857.2	2685.07	3288.92	9534.08	2190.01	2015.2	2553.52	1954.81
P01008	SERPINC1	Antithrombin-III OS=Homo sapiens OX=9606 GN=SERPINC1 PE=1 SV=1	58	31	688	31	464	52.6	6.71	3014.68	0	1		225084	217804	201952	191299	180858	198025	208379	215346	219353	205416	194932	176475
Q7Z7Q0	APOB	APOB protein OS=Homo sapiens OX=9606 GN=APOB PE=2 SV=1	63	53	727	1	825	92.3	7.42	2857.56	0	1		4261.96	5031.28	1855.82	4888.82	4926.05	3217.32	2100.68	2441.93	1954.84	1473.42	1759.7	1902.9
K7ER74	APOC4-APOC2	APOC4-APOC2 readthrough (NMD candidate) OS=Homo sapiens OX=9606 GN=APOC4-APOC2 PE=1 SV=1	34	6	41	4	178	20	6.64	149.26	0	1		16425.1	17765.9	14292.5	11189.1	15847.6	15089.4	12154.3	13483.1	15367.5	23069.5	15960	13969.5
Q8TDB0		Apolipoprotein A-1 A175P variant (Fragment) OS=Homo sapiens OX=9606 PE=4 SV=1	70	4	186	1	50	5.6	7.59	559.46	0	1		161.167	249.635	190.959	244.577	270.893	226.298	644.089	561.899	313.496	282.788	303.719	217.573
P02647	APOA1	Apolipoprotein A-I OS=Homo sapiens OX=9606 GN=APOA1 PE=1 SV=1	86	36	1374	33	267	30.8	5.76	4537.87	4	1		395740	416450	411410	390834	390820	425793	460406	407265	389494	460365	348388	416687
V9GYM3	APOA2	Apolipoprotein A-II OS=Homo sapiens OX=9606 GN=APOA2 PE=1 SV=1	52	10	213	10	133	14.9	8.27	836.13	0	1		68660.6	69836	69332	54336.5	65731.1	61314.9	74057.9	67438.5	63345.2	75914.7	62447.3	64179.7
P06727	APOA4	Apolipoprotein A-IV OS=Homo sapiens OX=9606 GN=APOA4 PE=1 SV=3	79	37	1012	37	396	45.4	5.38	3858.16	0	1		326228	304150	338972	304429	243729	365193	284245	314468	321844	297962	298378	251436
E1B4S7	APOB	Apolipoprotein B (Fragment) OS=Homo sapiens OX=9606 GN=APOB PE=4 SV=1	58	10	315	1	226	25.2	6.62	1513.07	0	1		534.934	659.721	444.888	731.98	1004.8	377.238	575.513	781.812	695.925	578.772	768.383	588.463
C0JYY2	APOB	Apolipoprotein B (Including Ag(X) antigen), isoform CRA_a OS=Homo sapiens OX=9606 GN=APOB PE=4 SV=1	63	271	3901	136	4563	515.2	7.05	15728.2	234	1		1.34936e+06	1.38944e+06	1.11716e+06	1.48818e+06	1.45816e+06	1.31304e+06	1.48545e+06	1.38227e+06	1.3084e+06	1.3951e+06	1.42183e+06	1.42151e+06
Q59HB3		Apolipoprotein B variant (Fragment) OS=Homo sapiens OX=9606 PE=2 SV=1	54	84	1316	1	1615	183.5	6.8	5558.91	0	1		2286.28	3057.55	2073.38	3192.75	3151.33	1596.96	2951.67	3220.62	2734.49	3114.29	3360.33	2275.36
P02654	APOC1	Apolipoprotein C-I OS=Homo sapiens OX=9606 GN=APOC1 PE=1 SV=1	35	5	106	5	83	9.3	8.47	314.53	0	1		42625.2	54755.2	45686.3	37513.9	48573	47934.3	45509.2	47015.7	46894.3	58897	49516.9	45360.6
A3KPE2	APOC3	Apolipoprotein C-III OS=Homo sapiens OX=9606 GN=APOC3 PE=2 SV=1	56	4	86	4	99	10.8	5.41	431.58	0	1		17059.2	16840	18918.6	11073.2	17426.8	15247.1	15163.2	16473.4	19069	26908.4	16157.2	14823.2
P55056	APOC4	Apolipoprotein C-IV OS=Homo sapiens OX=9606 GN=APOC4 PE=1 SV=1	37	7	32	5	127	14.5	8.92	79.87	3	1		10331.1	12930	10898.7	9779.5	14316	11292.3	15555.2	14619.5	14773.4	19837	10921.4	14408.7
C9JF17	APOD	Apolipoprotein D (Fragment) OS=Homo sapiens OX=9606 GN=APOD PE=1 SV=1	31	7	154	7	215	24.1	5.6	571.16	0	1		59074.6	54790.8	56076.6	60037	65948.6	54177.5	53179.1	56328.1	60670.6	63333.3	53255.5	47440.7
Q8TCZ8	APOE	Apolipoprotein E (Fragment) OS=Homo sapiens OX=9606 GN=APOE PE=4 SV=1	65	4	87	1	57	6.7	9.98	306.57	0	1		1571.28	1516.1	1553.25	1421.61	1504.11	1323.44	1647.12	2541.89	3239.34	6659.5	862.666	1221.82
P02649	APOE	Apolipoprotein E OS=Homo sapiens OX=9606 GN=APOE PE=1 SV=1	75	26	400	23	317	36.1	5.73	1329.17	6	1		105683	137790	132058	109793	144435	131129	108046	100842	96150.3	98124	106998	103512
Q13790	APOF	Apolipoprotein F OS=Homo sapiens OX=9606 GN=APOF PE=1 SV=2	14	4	18	4	326	35.4	5.64	66.02	0	1		5159.92	4941.43	4596.03	4727.88	4246.87	3080.61	3916.31	4879.18	4518.25	4545.8	5997.54	3264.23
U5LIG7	APOL1	Apolipoprotein L1 (Fragment) OS=Homo sapiens OX=9606 GN=APOL1 PE=4 SV=1	39	18	112	18	293	32.6	8.24	328.69	0	1		48384.1	37631.2	47507.2	37208.5	42256.6	36314.4	37887.3	44871.8	44142.6	36285.6	50592	45425.3
O95445	APOM	Apolipoprotein M OS=Homo sapiens OX=9606 GN=APOM PE=1 SV=2	57	11	60	11	188	21.2	6.01	179.45	0	1		19007.4	19236.3	18863.5	16933.6	20194	19860.3	18875.6	17660.8	18597.7	18843.3	18340.2	21313.5
P08519	LPA	Apolipoprotein(a) OS=Homo sapiens OX=9606 GN=LPA PE=1 SV=1	35	29	184	29	4548	501	5.88	662.24	0	1		35817.7	52387.3	35010.7	30400.8	33645.3	61090.5	32986.5	34695	42375.6	103247	104225	32146.4
P07307	ASGR2	Asialoglycoprotein receptor 2 OS=Homo sapiens OX=9606 GN=ASGR2 PE=1 SV=2	7	3	3	3	311	35.1	6.25	8.57	0	1		2073.48	1431.21	1526.65	1515.85	1580.03	1445.69	1648.39	2002	1876.33	1451.02	1810.27	1353.48
O75882	ATRN	Attractin OS=Homo sapiens OX=9606 GN=ATRN PE=1 SV=2	31	39	285	39	1429	158.4	7.31	1026.56	0	1		117920	114241	113866	101208	101349	106392	106125	107039	109896	99515.5	110599	110731
P98160	HSPG2	Basement membrane-specific heparan sulfate proteoglycan core protein OS=Homo sapiens OX=9606 GN=HSPG2 PE=1 SV=4	5	21	47	21	4391	468.5	6.51	122.21	0	1		14438.9	12198.9	13168.8	11389.3	11528.5	12690.3	11744.1	12804.1	11946.9	11724.7	12208.8	11731.9
D9IWP9		Beta-2-glycoprotein I (Fragment) OS=Homo sapiens OX=9606 PE=2 SV=1	59	16	602	16	326	36.2	8	2474.38	0	1		144531	152610	148244	156125	150783	178788	165460	158885	155462	146695	148897	150941
B4E0X1		Beta-2-microglobulin OS=Homo sapiens OX=9606 PE=2 SV=1	40	4	47	4	122	13.9	7.44	120.39	0	1		8338.49	11059.1	9498.82	13669.6	10933.3	15361.1	11066.6	10345.6	10458.7	10895.7	12829.4	13172.3
Q562R1	ACTBL2	Beta-actin-like protein 2 OS=Homo sapiens OX=9606 GN=ACTBL2 PE=1 SV=2	15	4	23	1	376	42	5.59	76.69	0	1		448.183	497.745	482.652	492.465	528.958	353.287	469.086	477.464	489.036	500.246	390.837	414.321
Q96KN2	CNDP1	Beta-Ala-His dipeptidase OS=Homo sapiens OX=9606 GN=CNDP1 PE=1 SV=4	34	15	98	15	507	56.7	5.3	360.44	0	1		37851.7	39006.1	53623	35187.8	38652	41829.1	52080.4	43418.7	35974.3	36791.5	34747.4	38542.2
P15907	ST6GAL1	Beta-galactoside alpha-2,6-sialyltransferase 1 OS=Homo sapiens OX=9606 GN=ST6GAL1 PE=1 SV=1	6	2	2	2	406	46.6	9.01	5.54	0	1		413.661	369.307	369.639	413.114	335.599	384.808	335.122	360.304	369.405	358.434	373.912	378.634
O00462	MANBA	Beta-mannosidase OS=Homo sapiens OX=9606 GN=MANBA PE=1 SV=3	1	1	1	1	879	100.8	5.52	2.39	0	1		1156.42	923.458	991.348	680.961	777.712	720.47	749.878	835.087	857.975	689.174	708.159	608.243
P43251	BTD	Biotinidase OS=Homo sapiens OX=9606 GN=BTD PE=1 SV=2	21	10	61	10	543	61.1	6.25	245.67	0	1		17457.8	23134.2	19141.3	19662.6	20159.7	19961.9	20796.9	21605.8	21598.5	22111.2	21276.2	21056.3
P13727	PRG2	Bone marrow proteoglycan OS=Homo sapiens OX=9606 GN=PRG2 PE=1 SV=2	8	2	2	2	222	25.2	6.76	5.74	0	1		1447.52	1411.58	1272.16	1483.14	1318.64	1151.94	1321.88	1505.21	1397.8	1344.71	1153.41	1308.27
A0A386NEX7	BST1	Bone marrow stromal cell antigen 1 variant 2 OS=Homo sapiens OX=9606 GN=BST1 PE=2 SV=1	5	2	2	2	333	37.5	7.97	5.96	0	1		1590.68	1344.98	1430.38	1156.78	1411.47	1327.51	1337.62	1628.51	1553.81	1239.97	1163.06	1497.16
P80723	BASP1	Brain acid soluble protein 1 OS=Homo sapiens OX=9606 GN=BASP1 PE=1 SV=2	17	3	5	3	227	22.7	4.63	17.44	0	1		1600.52	1435.97	1494.65	1524.91	1376.51	1569.96	1582.05	1628.85	1643.95	1364.59	1520.98	1429.87
E9PGA6	C1QTNF3-AMACR	C1QTNF3-AMACR readthrough (NMD candidate) OS=Homo sapiens OX=9606 GN=C1QTNF3-AMACR PE=4 SV=1	10	3	4	3	284	31.1	8.5	11.64	0	1		1032.16	793.019	936.097	882.309	833.867	1387.27	863.535	812.079	891.558	726.253	756.546	1307.11
Q6XMI6		C4 (Fragment) OS=Homo sapiens OX=9606 PE=4 SV=1	73	3	85	1	41	4.4	5.01	280.28	0	1		323.328	569.396	512.137	516.319	522.972	1310.79	543.723	398.389	332.567	492.44	278.072	953.388
P04003	C4BPA	C4b-binding protein alpha chain OS=Homo sapiens OX=9606 GN=C4BPA PE=1 SV=2	69	33	791	1	597	67	7.3	2916.71	56	1		252449	267441	266998	216741	284693	253813	248298	256284	270896	267328	264603	252771
P20851	C4BPB	C4b-binding protein beta chain OS=Homo sapiens OX=9606 GN=C4BPB PE=1 SV=1	54	11	129	11	252	28.3	5.14	437.99	0	1		48341.3	50186.9	51738.3	43416.5	53848.8	43391.7	47222.2	48852.4	52857.2	50361.8	50446.2	44888
Q59EA3		Cadherin 5, type 2 preproprotein variant (Fragment) OS=Homo sapiens OX=9606 PE=2 SV=1	15	11	49	11	807	89.9	5.48	137.77	0	1		20302.6	23761.1	19398.7	18546.2	22347	20136.7	20673.6	22287.2	22387.8	17043.9	21006.9	19051.5
P12830	CDH1	Cadherin-1 OS=Homo sapiens OX=9606 GN=CDH1 PE=1 SV=3	9	7	10	7	882	97.4	4.73	29.44	0	1		4968.61	4576.7	5408.51	4433.06	4268.53	4272.09	5691.65	4707.85	4548.95	4560.29	4505.53	4267.12
P55290	CDH13	Cadherin-13 OS=Homo sapiens OX=9606 GN=CDH13 PE=1 SV=1	9	6	24	6	713	78.2	4.98	66.37	0	1		8481.84	6999.39	8622.16	7333.62	6532.5	8095.54	6712.22	7240.02	7295.63	7625.05	7070.37	6125.96
P19022	CDH2	Cadherin-2 OS=Homo sapiens OX=9606 GN=CDH2 PE=1 SV=4	1	1	2	1	906	99.7	4.81	0	0	1		551.349	408.658	474.188	342.428	412.278	451.127	433.788	458.7	511.827	402.111	430.191	455.135
Q53G71		Calreticulin variant (Fragment) OS=Homo sapiens OX=9606 PE=2 SV=1	20	7	13	7	406	46.9	4.45	34.6	0	1		3817.16	3465.44	3640.31	3609.76	3527.02	3668.67	3716.22	3624.03	3711.82	3355.82	3551.07	3219.65
Q6IAW5	CALU	CALU protein OS=Homo sapiens OX=9606 GN=CALU PE=2 SV=1	16	4	7	4	315	37.1	4.64	17.24	0	1		1427.52	1162.71	1334.11	1255.5	1200.54	1171.82	1262.56	1306.07	1294.36	1021.77	1283.93	1289.43
V9HWE3	HEL-S-11	Carbonic anhydrase I, isoform CRA_a OS=Homo sapiens OX=9606 GN=HEL-S-11 PE=2 SV=1	39	8	16	8	261	28.9	7.12	62.95	0	1		12063	6172.55	6372.88	7979.24	4676.63	5527.97	5028.75	7347.8	5574.65	6675.49	8837.76	6081.9
Q8N4T0	CPA6	Carboxypeptidase A6 OS=Homo sapiens OX=9606 GN=CPA6 PE=1 SV=2	3	1	1	1	437	51	9.52	2.64	0	1		137.788	624.944	183.145	202.808	369.615	443.896	443.144	322.665	375.079	170.342	446.908	137.723
Q96IY4	CPB2	Carboxypeptidase B2 OS=Homo sapiens OX=9606 GN=CPB2 PE=1 SV=2	29	11	72	11	423	48.4	7.71	315.91	0	1		24054.3	25367.9	24124.5	25597.6	23634.5	27866.6	25681.7	23511.5	24769.7	25154.5	24929.8	26685.4
P15169	CPN1	Carboxypeptidase N catalytic chain OS=Homo sapiens OX=9606 GN=CPN1 PE=1 SV=1	35	13	98	13	458	52.3	7.34	319.18	0	1		30195.8	33832.4	32526.5	35661.3	29070.5	27761.4	32603.3	31465.2	29333.7	30107.4	24493.8	27010.1
P22792	CPN2	Carboxypeptidase N subunit 2 OS=Homo sapiens OX=9606 GN=CPN2 PE=1 SV=3	26	12	142	12	545	60.5	5.99	540.94	0	1		53145.1	58361.4	53655.9	58654.8	48174.3	45812.5	49917.1	48107.8	46969.4	49097.5	48374.6	44985.9
Q9Y646	CPQ	Carboxypeptidase Q OS=Homo sapiens OX=9606 GN=CPQ PE=1 SV=1	3	2	5	2	472	51.9	6.18	14.98	0	1		1586.7	1359.37	1519.86	1385.78	1407.29	1152.05	1315.18	1415.19	1306.82	1409.85	1446.12	1341.86
Q9NQ79	CRTAC1	Cartilage acidic protein 1 OS=Homo sapiens OX=9606 GN=CRTAC1 PE=1 SV=2	21	11	38	11	661	71.4	5.12	130.87	0	1		10782.6	11927.1	10353.9	12029.3	13812.7	12150.6	13871.7	12983.1	11483.5	16358.9	11702.4	12349.9
P49747	COMP	Cartilage oligomeric matrix protein OS=Homo sapiens OX=9606 GN=COMP PE=1 SV=2	35	17	54	2	757	82.8	4.6	218.28	17	1		10649.3	10394	10709.7	8971.28	8538.96	9308.38	8496.49	9255.31	9497.26	7594.29	8254.51	9693.79
B2CIS9	CASP14	Caspase 14, apoptosis-related cysteine peptidase OS=Homo sapiens OX=9606 GN=CASP14 PE=2 SV=1	6	1	1	1	242	27.7	5.58	2.28	0	1		95.8046	81.8459	93.6655	76.041	66.0366	85.1865	72.9359	90.0201	77.1182	68.304	87.0142	62.1638
B4DWK8		Catalase OS=Homo sapiens OX=9606 PE=2 SV=1	15	6	7	6	467	53.3	7.94	17.58	0	1		2904.28	2058.82	2027.06	2113.86	1689.97	1644.19	1907.07	2037.74	2079.4	2401.24	2127.28	2091.38
A0A1B0GVD5	CTSD	Cathepsin D OS=Homo sapiens OX=9606 GN=CTSD PE=1 SV=1	18	7	8	7	409	44.2	6.54	18.05	0	1		3685.64	4371.75	3758.43	4694.97	4222.64	3268.72	4302.79	4179.9	4575.65	4170.82	4741.65	3737.89
H0YD65	CTSF	Cathepsin F (Fragment) OS=Homo sapiens OX=9606 GN=CTSF PE=1 SV=8	4	1	2	1	282	31.8	7.3	6.29	0	1		497.826	428.285	484.791	385.949	472.233	357.693	418.584	390.906	338.241	464.003	385.126	298.575
P08311	CTSG	Cathepsin G OS=Homo sapiens OX=9606 GN=CTSG PE=1 SV=2	3	1	2	1	255	28.8	11.19	2.17	0	1		548.464	375.881	432.145	391.304	480.595	471.011	423.9	534.424	621.876	352.765	499.138	388.158
Q5U000		Cathepsin Z OS=Homo sapiens OX=9606 PE=2 SV=1	7	2	2	2	303	33.8	7.11	6.17	0	1		1288.54	1078	1276.16	1185.11	1039.1	1231.14	1174.84	1131.06	1112.49	1199.55	1129.83	1211.99
P11717	IGF2R	Cation-independent mannose-6-phosphate receptor OS=Homo sapiens OX=9606 GN=IGF2R PE=1 SV=3	4	11	20	11	2491	274.2	5.94	55.06	0	1		8141.6	6974.52	8167.23	6979.61	6420.28	6706.46	6669.27	6389.97	6422.02	6252.56	6488.37	6252.28
P55774	CCL18	C-C motif chemokine 18 OS=Homo sapiens OX=9606 GN=CCL18 PE=1 SV=1	10	1	1	1	89	9.8	8.75	3.21	0	1		636.21	478.975	505.254	905.482	467.767	439.377	507.042	558.437	605.969	521.527	542.126	506.834
A0A087X089	CCL14	C-C motif chemokine OS=Homo sapiens OX=9606 GN=CCL14 PE=1 SV=1	10	1	3	1	115	13.1	8.57	12.47	0	1		674.612	758.908	801.877	776.475	793.865	702.506	646.535	750.428	685.971	630.627	653.956	632.941
B2R5J8		C-C motif chemokine OS=Homo sapiens OX=9606 PE=2 SV=1	18	2	3	2	91	10	9.07	9.2	0	1		1500.14	1362.03	2589.06	1479.25	1469.15	1961.44	1481.26	1805.65	2053.17	1486.8	2122.5	2835.05
Q6YHK3	CD109	CD109 antigen OS=Homo sapiens OX=9606 GN=CD109 PE=1 SV=2	10	14	17	14	1445	161.6	5.85	54.43	0	1		10261.8	9670.1	9991.24	9626.73	9151.92	8371.44	9072.22	9577.31	10079	8550.92	8147.35	9049.96
Q13740	ALCAM	CD166 antigen OS=Homo sapiens OX=9606 GN=ALCAM PE=1 SV=2	9	7	10	7	583	65.1	6.25	30.92	0	1		4951.7	4205.01	4539.85	4273	3938.16	4066.92	4090.89	4321.52	4459.09	3911.92	4006.18	4292.97
H0YCV9	CD44	CD44 antigen (Fragment) OS=Homo sapiens OX=9606 GN=CD44 PE=1 SV=2	16	5	32	5	277	30.6	5.3	90.12	0	1		10708.9	10687.9	10740.1	11235.5	9352.97	9534.9	10114.3	10537.7	9565.17	9934.84	9949.42	9767.67
O43866	CD5L	CD5 antigen-like OS=Homo sapiens OX=9606 GN=CD5L PE=1 SV=1	44	11	30	11	347	38.1	5.47	127.81	0	1		9284	7589.85	9850.14	11782	9509.37	12979.9	9148.03	8608.42	7645.12	10124.7	11555.4	8485.78
Q9BRW0	CD58	CD58 protein OS=Homo sapiens OX=9606 GN=CD58 PE=2 SV=1	4	1	2	1	240	27	6.09	5.71	0	1		460.32	363.876	435.773	368.327	336.929	382.774	373.504	523.256	390.894	333.249	418.354	314.796
A0A3G2LMK2		CD59 blood group antigen (Fragment) OS=Homo sapiens OX=9606 PE=4 SV=1	17	1	1	1	71	8.2	5.77	5.02	0	1		348.598	412.85	389.079	435.897	458.266	452.031	489.287	454.679	458.988	436.96	466.014	471.985
Q96K68		cDNA FLJ14473 fis, clone MAMMA1001080, highly similar to Homo sapiens SNC73 protein (SNC73) mRNA OS=Homo sapiens OX=9606 PE=2 SV=1	38	12	41	7	494	53.1	6.86	188.27	5	1		20025	11698.9	16052.6	16686	17031.3	21453.9	22930.8	18482.9	18466	19694.7	24194.7	23323.9
B3KSB2		cDNA FLJ35911 fis, clone TESTI2010009, highly similar to Macrophage mannose receptor 2 OS=Homo sapiens OX=9606 PE=2 SV=1	2	1	2	1	345	37.6	8.19	4.91	0	1		830.008	805.5	898.891	557.212	639.843	621.387	633.138	743.503	725.321	518.739	636.927	655.755
B3KSS4		cDNA FLJ36858 fis, clone ASTRO2015185, highly similar to POLIOVIRUS RECEPTOR OS=Homo sapiens OX=9606 PE=2 SV=1	9	3	4	3	362	39.6	6.67	13.15	0	1		2367.46	2258.34	2389.45	2104.81	1976.06	2204.23	1927.59	2230.84	2307.69	2188.8	1964.36	1599.93
B3KTK4		cDNA FLJ38410 fis, clone FEBRA2009289, highly similar to Contactin-4 OS=Homo sapiens OX=9606 PE=2 SV=1	7	4	4	4	699	77.6	7.14	12.56	0	1		1874.91	1900.46	1531.2	1555.48	1762.09	1338.35	1755.56	1840.72	2013.54	1688.92	1707.78	1524.48
B3KXB6		cDNA FLJ45101 fis, clone BRAWH3032298, highly similar to Tenascin-N OS=Homo sapiens OX=9606 PE=2 SV=1	1	1	1	1	1299	143.8	5.63	2.34	0	1		411.373	392.365	371.872	340.481	381.112	430.452	322.47	394.815	375.73	318.288	295.516	300.772
B3KY04		cDNA FLJ46506 fis, clone THYMU3030752, highly similar to BTB/POZ domain-containing protein KCTD12 OS=Homo sapiens OX=9606 PE=2 SV=1	2	1	1	1	325	35.7	5.64	2.52	0	1		259.757	194.086	256.999	212.35	204.571	260.192	226.675	240.016	225.587	197.571	202.376	215.585
B4DI50		cDNA FLJ50770 OS=Homo sapiens OX=9606 PE=2 SV=1	8	1	3	1	122	13.7	10.29	0	0	1		881.343	1037.13	1018.23	906.845	1002.62	1018.62	1176.22	1122.79	1045.24	1029.86	981.765	842.874
B7Z507		cDNA FLJ51036, highly similar to Matrix metalloproteinase-9 (EC3.4.24.35) OS=Homo sapiens OX=9606 PE=2 SV=1	24	13	22	2	648	71.5	5.86	68.01	11	1		8101.91	6747.76	8445.8	8258.97	7521.05	7860.09	7731.2	9365.55	10894	6863.86	8778.99	10761.6
B7Z747		cDNA FLJ51120, highly similar to Matrix metalloproteinase-9 OS=Homo sapiens OX=9606 PE=2 SV=1	27	13	21	2	594	66.1	6.83	68.62	0	1		960.633	821.412	1022.51	988.533	907.695	968.686	946.678	1161.66	1431.29	805.895	1138.76	1408.31
B4E1C4		cDNA FLJ51179, highly similar to Vitamin K-dependent protein C OS=Homo sapiens OX=9606 PE=2 SV=1	24	8	23	3	421	46	7.93	85.05	6	1		12752.2	12163.2	12061.7	10159.9	13280.8	10014.8	13009.4	12360	10708.6	10481.2	10407.3	9260.84
B4DQY7		cDNA FLJ51280, highly similar to TATA element modulatory factor (Fragment) OS=Homo sapiens OX=9606 PE=2 SV=1	1	1	1	1	992	111.7	4.87	2.88	0	1		102.968	68.6019	87.4336	66.2073	79.0539	85.0735	76.4444	85.8876	68.0017	70.4414	76.7345	78.8036
B7Z7N3		cDNA FLJ51392, highly similar to Keratin, type II cuticular Hb5 OS=Homo sapiens OX=9606 PE=2 SV=1	3	1	1	1	295	32.4	5.48	0	0	1		587.86	86.6099	115.524	81.1039	88.1755	99.8738	109.085	119.059	105.026	90.5145	95.2172	93.9783
B7Z7M2		cDNA FLJ51564, highly similar to Pregnancy zone protein OS=Homo sapiens OX=9606 PE=2 SV=1	41	5	18	1	136	15	5.11	77.24	0	1		1127.67	284.412	273.09	731.493	178.631	982.018	203.285	187.076	241.401	455.546	1553.28	463.194
B4E1D8		cDNA FLJ51597, highly similar to C4b-binding protein alpha chain OS=Homo sapiens OX=9606 PE=2 SV=1	77	33	786	1	536	60.4	6.65	2893.89	0	1		670.831	2537.13	667.379	738.795	1576.61	406.613	1181.11	797.56	689.134	391.61	1303.45	436.193
B7Z3Y2		cDNA FLJ51879, highly similar to Prenylcysteine oxidase OS=Homo sapiens OX=9606 PE=2 SV=1	36	13	31	13	427	48.3	6.16	129.54	0	1		13510.2	16595.6	12372.2	13408.6	17749.8	12984.2	13460.3	14339.9	14309.1	13104.7	16677	13189
B4DID6		cDNA FLJ52545, highly similar to Dickkopf-related protein 3 OS=Homo sapiens OX=9606 PE=2 SV=1	2	1	3	1	364	39.8	4.67	4.19	0	1		579.404	506.32	585.619	466.177	467.482	584.669	575.513	652.366	584.294	407.036	530.6	429.182
B4DUJ3		cDNA FLJ52895, highly similar to Carbonic anhydrase 3 OS=Homo sapiens OX=9606 PE=2 SV=1	4	1	1	1	235	26.8	8.31	2.41	0	1		164.45	88.3249	131.708	108.366	93.3064	99.5349	96.7516	106.438	87.7232	82.6154	133.636	95.0248
B7Z1F8		cDNA FLJ53025, highly similar to Complement C4-B OS=Homo sapiens OX=9606 PE=2 SV=1	70	16	313	1	270	30.4	7.99	1254.6	0	1		2699.04	3471.92	2203.14	3608.78	3703.75	6066.09	3382.69	2742.71	2082.94	4249.63	1912.65	3757.88
B4DSZ5		cDNA FLJ53186, highly similar to Leukocyte common antigen (Fragment) OS=Homo sapiens OX=9606 PE=2 SV=1	4	3	3	3	735	82.9	6.62	4.8	0	1		2335.62	1392.71	1070.41	1679.13	1152.74	974.561	1185.58	1377.33	1060.59	1246.48	1187.78	1100.32
B7Z4R8		cDNA FLJ53364, highly similar to Proteoglycan-4 (Fragment) OS=Homo sapiens OX=9606 PE=2 SV=1	32	17	111	1	853	89.5	8.91	280.5	0	1		1701.1	2544.84	2003.62	2562.51	2743.23	2366.69	3157.19	2506.38	2307.97	2220.11	2677.61	2734.27
B4DN21		cDNA FLJ53365, highly similar to Homo sapiens fibronectin 1 (FN1), transcript variant 4, mRNA OS=Homo sapiens OX=9606 PE=2 SV=1	72	17	251	1	306	34.5	5.64	1151.46	0	1		147.139	317.951	167.426	143.319	245.428	103.715	175.641	345.896	292.845	162.35	376.404	262.993
B4E1B2		cDNA FLJ53691, highly similar to Serotransferrin OS=Homo sapiens OX=9606 PE=2 SV=1	71	49	406	4	678	74.8	7.12	1543.19	69	1		157064	132488	150655	128146	132174	130230	144661	143974	141604	140746	153408	128521
B4E1G5		cDNA FLJ53692, moderately similar to Granulins OS=Homo sapiens OX=9606 PE=2 SV=1	2	1	1	1	436	46.7	6.77	2.06	0	1		140.076	150.448	137.754	137.867	133.118	117.273	137.685	189.645	119.631	123.784	144.124	131.025
B7Z1P9		cDNA FLJ53722 OS=Homo sapiens OX=9606 PE=2 SV=1	4	1	2	1	304	33.8	5.99	5.32	0	1		471.164	400.94	414.1	471.922	413.228	409.099	392.323	353.267	362.428	417.723	350.03	421.647
B4DKM6		cDNA FLJ54305, highly similar to Serum paraoxonase/arylesterase 2 OS=Homo sapiens OX=9606 PE=2 SV=1	5	1	1	1	363	40	5.73	2.53	0	1		236.776	310.614	216.352	238.444	281.535	214.661	300.036	327.356	309.496	264.388	297.697	241.748
B7Z8B6		cDNA FLJ54395, highly similar to Inter-alpha-trypsin inhibitor heavy chain H1 OS=Homo sapiens OX=9606 PE=2 SV=1	31	13	585	1	623	69.5	6.16	2653.69	2	1		25218.8	24431.6	24947.3	20424.9	23987.7	28396.3	23954.9	24592.5	23695	20443.5	24012.2	18981.4
B4DUI7		cDNA FLJ55004, highly similar to Complement-activating component of Ra-reactive factor OS=Homo sapiens OX=9606 PE=2 SV=1	48	14	93	1	354	40.6	4.63	356.77	0	1		1320.77	1538.4	1315.13	1291.04	1443.02	1228.54	1383.34	1770.25	1630.83	1267.67	1401.78	1059.51
B4DW52		cDNA FLJ55253, highly similar to Actin, cytoplasmic 1 OS=Homo sapiens OX=9606 PE=2 SV=1	51	11	38	6	347	38.6	5.35	148.87	6	1		19137.7	13981.6	15220.4	14399.3	14602.6	12371.1	12959.6	14581.1	14920.3	12670.5	12149.4	13849.4
B4E1Z4		cDNA FLJ55673, highly similar to Complement factor B OS=Homo sapiens OX=9606 PE=1 SV=1	57	71	1181	48	1266	140.9	7.18	4377.53	44	1		337354	365974	368887	445086	352448	391150	379398	373245	369502	368345	391624	399943
B4DLJ5		cDNA FLJ55716, highly similar to Desmocollin-2 OS=Homo sapiens OX=9606 PE=2 SV=1	1	1	1	1	912	101	5.27	1.98	0	1		306.416	268.31	259.882	270.963	240.297	369.782	232.204	290.499	278.24	280.744	283.783	271.679
B4DPM2		cDNA FLJ55738, highly similar to Coagulation factor VII OS=Homo sapiens OX=9606 PE=2 SV=1	8	2	4	2	397	43.6	7.18	8.07	0	1		692.519	519.469	697.515	557.407	540.74	718.775	601.136	540.679	517.967	568.271	531.223	491.869
B7Z2N4		cDNA FLJ56074, highly similar to 150 kDa oxygen-regulated protein (Orp150) OS=Homo sapiens OX=9606 PE=2 SV=1	6	6	15	6	981	109.6	6.14	39.44	0	1		5050.88	5547.7	4845.31	5539.21	4799.3	4158.55	4458.66	5652.16	4935.01	4788.25	5400.28	4397.2
B7Z3B0		cDNA FLJ56087, highly similar to Homo sapiens SH3 multiple domains 1 (SH3MD1), mRNA OS=Homo sapiens OX=9606 PE=2 SV=1	1	1	2	1	978	106.5	7.28	5.66	0	1		1033.85	988.629	902.705	723.704	722.412	817.18	805.378	789.407	807.183	670.681	829.127	727.233
B7Z9A0		cDNA FLJ56212, highly similar to Gelsolin OS=Homo sapiens OX=9606 PE=2 SV=1	53	34	474	1	755	83.1	5.85	1838.91	0	1		629.644	782.728	642.73	717.375	844.794	589.64	807.504	885.793	847.556	812.493	804.622	743.768
B4DJ06		cDNA FLJ56620 OS=Homo sapiens OX=9606 PE=2 SV=1	1	1	1	1	629	67.9	4.91	0	0	1		722.365	565.013	727.745	558.965	516.701	828.93	503.321	484.5	659.366	480.359	565.8	466.543
B4DWX1		cDNA FLJ56800 OS=Homo sapiens OX=9606 PE=2 SV=1	4	1	4	1	339	36.4	8.43	11.62	0	1		765.741	603.982	682.819	520.409	523.732	638.334	578.277	564.245	597.411	562.881	579.818	465.81
B7Z556		cDNA FLJ56822, highly similar to Alpha-2-HS-glycoprotein OS=Homo sapiens OX=9606 PE=2 SV=1	56	10	415	1	245	27.3	6.52	2044.24	0	1		69.1425	47.3544	65.9472	50.9212	58.8154	57.3936	62.3038	54.0567	61.862	49.0674	52.9561	52.9544
B7Z539		cDNA FLJ56954, highly similar to Inter-alpha-trypsin inhibitor heavy chain H1 OS=Homo sapiens OX=9606 PE=2 SV=1	51	29	863	19	645	72.1	7.68	3750.46	30	1		218743	233473	213945	207300	225303	217470	236116	231853	233901	206123	228946	196703
B7Z1I4		cDNA FLJ57258, highly similar to Neurotrimin OS=Homo sapiens OX=9606 PE=2 SV=1	3	1	1	1	346	38.2	8.54	0	0	1		565.576	390.268	628.033	372.611	401.066	756.623	470.893	389.119	388.847	354.809	325.005	354.355
B4DZM1		cDNA FLJ58310, highly similar to Homo sapiens trinucleotide repeat containing 15 (TNRC15), mRNA OS=Homo sapiens OX=9606 PE=2 SV=1	2	1	14	1	872	100.5	5.02	27.31	0	1		5752.46	5144.28	5569.24	4749.2	4787.23	5873.24	5100.94	5081	5428.14	4621.63	5484.7	4998.75
B7Z8Y6		cDNA FLJ58394, highly similar to Platelet endothelial cell adhesion molecule OS=Homo sapiens OX=9606 PE=2 SV=1	1	1	1	1	733	81.7	6.71	2.85	0	1		562.79	554.722	574.55	575.516	496.652	454.516	536.281	557.097	558.34	546.525	566.423	497.52
B4DSX2		cDNA FLJ60144, highly similar to Complement component C1q receptor OS=Homo sapiens OX=9606 PE=2 SV=1	3	1	4	1	347	36.6	6.29	12.26	0	1		565.775	510.798	607.012	557.017	427.575	655.507	447.29	473.666	539.177	451.457	497.476	601.231
B4DF70		cDNA FLJ60461, highly similar to Peroxiredoxin-2 OS=Homo sapiens OX=9606 PE=2 SV=1	33	6	11	6	183	20.1	8.78	32.62	0	1		7478.63	4679.51	4757.41	6643.22	3582.13	3463.27	3763.43	5444.76	4492.3	5209.14	6214.14	4595.1
B4DN75		cDNA FLJ60724, highly similar to Cartilage oligomeric matrix protein OS=Homo sapiens OX=9606 PE=2 SV=1	37	16	51	1	684	75.1	4.63	205.59	0	1		384.014	465.349	395.032	390.72	355.743	287.081	357.556	350.698	367.544	287.156	275.891	363.564
B4DR57		cDNA FLJ60818, highly similar to Complement C3 OS=Homo sapiens OX=9606 PE=2 SV=1	57	10	350	2	235	26.1	6.1	1541.4	0	1		18372.2	20928.1	24014.6	20173.5	22064.5	28436	23567.6	20581.3	22510.1	21900.4	21714.6	24715.6
B4DIW8		cDNA FLJ61282, highly similar to Mitochondrial 28S ribosomal protein S5 OS=Homo sapiens OX=9606 PE=2 SV=1	4	1	1	1	292	32	9.88	2.14	0	1		475.641	464.492	428.424	368.521	505.109	290.696	402.317	460.375	427.174	448.669	464.145	294.389
B4E2A0		cDNA FLJ61543, highly similar to Desmoplakin OS=Homo sapiens OX=9606 PE=2 SV=1	1	1	2	1	1350	156.2	7.43	6.3	0	1		411.87	249.635	170.681	132.901	113.545	104.054	131.518	175.349	163.911	207.979	282.433	286.854
B4E3Q1		cDNA FLJ61580, highly similar to Calsyntenin-1 OS=Homo sapiens OX=9606 PE=2 SV=1	9	9	13	9	962	107.7	4.97	38.83	0	1		7133.02	6243.15	5963.62	5792.55	5830.51	6020.79	6310.65	6424.82	6093.18	5259.5	5680.22	4841.98
A8K5T0		cDNA FLJ75416, highly similar to Homo sapiens complement factor H (CFH), mRNA OS=Homo sapiens OX=9606 PE=2 SV=1	60	67	2086	1	1231	138.9	6.71	8909.18	127	1		582175	616063	690019	647676	665154	658991	649211	625588	616023	674076	659196	703246
A8K7T4		cDNA FLJ75774, highly similar to Homo sapiens lectin, mannose-binding 2 (LMAN2), mRNA OS=Homo sapiens OX=9606 PE=2 SV=1	3	1	1	1	356	40.2	6.95	2.73	0	1		286.916	299.276	271.323	286.444	297.782	311.145	302.375	296.53	308.659	298.029	278.383	290.935
A8K6K4		cDNA FLJ77565, highly similar to Homo sapiens interleukin 1 receptor accessory protein (IL1RAP), transcript variant 1, mRNA OS=Homo sapiens OX=9606 PE=2 SV=1	15	11	28	11	570	65.4	8.22	80.25	0	1		12421.7	10103.3	11356	10345.5	11758.2	11120.3	11165.5	11804.4	10503.7	10641.6	11241.9	9744.13
A8K7Q1		cDNA FLJ77770, highly similar to Homo sapiens nucleobindin 1 (NUCB1), mRNA OS=Homo sapiens OX=9606 PE=2 SV=1	7	3	3	3	461	53.9	5.25	7.35	0	1		337.654	313.472	343.967	330.842	264.052	304.819	302.482	356.841	346.706	244.036	328.328	278.691
A8KAJ3		cDNA FLJ77823, highly similar to Homo sapiens EGF-containing fibulin-like extracellular matrix protein 1, transcript variant 3, mRNA OS=Homo sapiens OX=9606 PE=2 SV=1	34	13	39	13	493	54.6	5.14	149.79	0	1		13257.9	12539.6	12527.7	11599.2	11714.3	12641.2	11406.3	11293.6	10745.5	11426	11671.3	11123.9
A8K6C9		cDNA FLJ78037, highly similar to Homo sapiens insulin-like growth factor 2 (somatomedin A), mRNA OS=Homo sapiens OX=9606 PE=2 SV=1	14	2	13	2	180	20.2	9.32	53.49	0	1		5322.18	4661.4	5100.63	4166.68	4642.14	4498.39	5073.93	5330.5	5245.53	4672.09	4839.78	4635.39
A8K8Z4		cDNA FLJ78071, highly similar to Human MHC class III complement component C6 mRNA OS=Homo sapiens OX=9606 PE=2 SV=1	45	41	417	1	934	104.6	6.62	1534.09	0	1		1056.64	1712.76	960.374	544.75	1410.33	818.762	702.353	1257.49	1758.84	1517.56	1134.51	1512.86
A8K2H4		cDNA FLJ78235 OS=Homo sapiens OX=9606 PE=2 SV=1	8	2	3	2	339	37.8	6.3	11.86	0	1		1222.08	1183.19	1153.38	1086.77	1082.53	1209.56	1075.75	1032.33	1045.24	977.631	948.953	950.039
A8K1Z7		cDNA FLJ78578, highly similar to Homo sapiens lipase, hepatic (LIPC), mRNA OS=Homo sapiens OX=9606 PE=2 SV=1	1	1	2	1	498	55.7	9.04	2.45	0	1		1005.9	976.529	1058.78	1042.86	937.815	854.803	1103.82	958.055	920.023	836.19	681.784	843.607
A8K7R3		cDNA FLJ78601, highly similar to Homo sapiens glycoprotein (transmembrane) nmb (GPNMB), transcript variant 2, mRNA OS=Homo sapiens OX=9606 PE=2 SV=1	2	1	1	1	560	62.6	6.64	2.01	0	1		826.128	792.352	809.97	682.032	805.837	696.744	722.554	804.596	809.974	742.702	847.817	789.292
A8K6T3		cDNA FLJ78674, highly similar to Homo sapiens desmocollin type 4 OS=Homo sapiens OX=9606 PE=2 SV=1	2	2	2	2	896	99.9	6.15	6.1	0	1		515.733	476.211	511.393	453.033	534.089	490.557	502.152	520.017	530.897	500.525	634.643	470.415
A8K104		cDNA FLJ78726, highly similar to Homo sapiens olfactomedin 1 (OLFM1), transcript variant 1, mRNA OS=Homo sapiens OX=9606 PE=2 SV=1	18	8	23	8	467	54.1	6.99	75.61	0	1		9913.94	8128.37	9218.94	7826.38	7410.07	7747	7017.15	7461.39	7711.45	6903.82	6981.59	7213.72
B3KQQ7		cDNA PSEC0037 fis, clone NT2RP1000800, highly similar to N-acetyllactosaminidebeta-1,3-N-acetylglucosaminyltransferase OS=Homo sapiens OX=9606 PE=2 SV=1	8	3	6	3	415	47.1	7.2	20.24	0	1		1463.83	1857.68	1589.8	1554.8	1467.34	1420.94	1542.71	1627.4	1589.81	1405.3	1308.22	1314.02
B3KQR6		cDNA PSEC0090 fis, clone PLACE1001300, highly similar to Heparanase OS=Homo sapiens OX=9606 PE=2 SV=1	2	1	2	1	543	61	9.25	4.67	0	1		734.502	808.93	781.879	923.007	776.952	640.142	769.335	891.266	892.953	688.988	738.167	714.989
B0AZL7		cDNA, FLJ79457, highly similar to Insulin-like growth factor-binding proteincomplex acid labile chain OS=Homo sapiens OX=9606 PE=2 SV=1	36	18	73	18	605	66	6.79	279.5	0	1		26996.9	25352.6	31255.8	23420	27666.3	23958.1	29756.1	29363.7	29094.9	26376.1	28645.7	25902.3
B2R582		cDNA, FLJ92374, highly similar to Homo sapiens C-type lectin domain family 3, member B (CLEC3B), mRNA OS=Homo sapiens OX=9606 PE=2 SV=1	73	12	149	1	202	22.5	6.04	649.33	20	1		48362.1	46844.8	46829	47176.4	48601	46134.6	49921.2	49832.8	48196.9	42601	45472.4	42737.6
B2R642		cDNA, FLJ92775, highly similar to Homo sapiens melanoma cell adhesion molecule (MCAM), mRNA OS=Homo sapiens OX=9606 PE=2 SV=1	12	6	10	6	646	71.6	5.76	23.53	0	1		3010.53	2701.48	3360.61	2706.9	2563.17	2601.24	2928.81	2935.03	2798.58	2769.98	2837.41	3034.41
B2R6V9		cDNA, FLJ93141, highly similar to Homo sapiens coagulation factor XIII, A1 polypeptide (F13A1), mRNA OS=Homo sapiens OX=9606 PE=2 SV=1	22	16	26	16	732	83.2	6	80.26	0	1		10993.8	10075.6	11892.4	8998.35	11641.6	11252.9	9828.37	10469.8	10909.3	9228.2	11279.9	10127.4
B2R6W1		cDNA, FLJ93143, highly similar to Homo sapiens complement component 7 (C7), mRNA OS=Homo sapiens OX=9606 PE=2 SV=1	57	39	414	2	843	93.5	6.48	1638.22	0	1		5360.78	3120.15	4601.98	7429.82	4108.14	3620.43	2764.65	4276.51	5934.38	3237.8	4177.82	5108.53
B2R701		cDNA, FLJ93202, Homo sapiens protease inhibitor 16 (PI16), mRNA OS=Homo sapiens OX=9606 PE=2 SV=1	29	9	37	1	428	45.7	5.38	117.11	0	1		1342.36	1120.5	1052.09	946.764	1104.66	2409.96	1706.76	4093.57	1142.63	1238.95	1094.01	1105.45
B2R773		cDNA, FLJ93312, highly similar to Homo sapiens adipose most abundant gene transcript 1 (APM1), mRNA OS=Homo sapiens OX=9606 PE=2 SV=1	30	5	38	5	244	26.4	5.74	162.42	0	1		14726.7	21065.5	17225.8	14841	20020.6	16390.5	14659.7	16511.5	18065.6	14939.3	15124.2	10444
B2R7N9		cDNA, FLJ93532, highly similar to Homo sapiens osteomodulin (OMD), mRNA OS=Homo sapiens OX=9606 PE=2 SV=1	12	5	11	5	421	49.4	5.52	34.81	0	1		5202.2	5436.32	6166.67	5906.47	5217.84	4931.1	5378.22	5663.89	5990.2	5106.82	5421.57	4539.01
B2R815		cDNA, FLJ93695, highly similar to Homo sapiens serpin peptidase inhibitor, clade A (alpha-1 antiproteinase, antitrypsin), member 4 (SERPINA4), mRNA OS=Homo sapiens OX=9606 PE=2 SV=1	48	18	106	18	427	48.5	7.75	396.47	0	1		36622.8	40223.2	38858.3	33619.7	39371	35249.1	38562	38270.2	37230.8	41691.2	35689.8	34977.3
B2R8I2		cDNA, FLJ93914, highly similar to Homo sapiens histidine-rich glycoprotein (HRG), mRNA OS=Homo sapiens OX=9606 PE=2 SV=1	40	21	430	2	525	59.5	7.44	1469.87	27	1		126903	147043	145835	135914	140597	147931	142132	140344	140771	114954	95041	99887.2
B2R932		cDNA, FLJ94187, highly similar to Homo sapiens CD99 antigen (CD99), mRNA OS=Homo sapiens OX=9606 PE=2 SV=1	18	3	13	3	185	18.9	4.82	42.04	0	1		1174.73	1181.76	1130.78	1207.41	1124.52	1208.43	1257.13	1292.45	1286.17	1224.55	1148.01	1260.75
B2R950		cDNA, FLJ94213, highly similar to Homo sapiens pregnancy-zone protein (PZP), mRNA OS=Homo sapiens OX=9606 PE=2 SV=1	19	24	87	16	1482	163.8	6.38	324.28	3	1		20444.2	10876.4	15440.3	17382.3	28527.6	33996.8	11835.7	11842.9	11769.4	12989.7	26117.8	14663.1
B2RA39		cDNA, FLJ94686, highly similar to Homo sapiens complement factor H-related 5 (CFHL5), mRNA OS=Homo sapiens OX=9606 PE=2 SV=1	32	15	67	14	569	64.3	7.06	229.09	1	1		28765.3	25519.2	30027.8	28443.5	31209.2	29957.5	26189.2	27044.8	26299	28383.3	30489.4	27507.4
B2RAJ0		cDNA, FLJ94946, highly similar to Homo sapiens cartilage intermediate layer protein 2 (CILP2), mRNA OS=Homo sapiens OX=9606 PE=2 SV=1	4	5	15	5	1156	126.2	8.24	35.81	0	1		2358.31	2247.19	2444.33	2246.28	2081.91	2204.57	2041.99	2205.94	2411.69	1903.59	3231.88	2360.66
B2RDE1		cDNA, FLJ96568, highly similar to Homo sapiens tropomyosin 3 (TPM3), mRNA OS=Homo sapiens OX=9606 PE=2 SV=1	16	4	10	1	248	29	4.75	26.45	0	1		596.715	391.698	505.068	380.887	479.359	450.336	388.282	434.687	407.08	382.503	388.241	418.612
B2RDW0		cDNA, FLJ96792, highly similar to Homo sapiens calmodulin 2 (phosphorylase kinase, delta) (CALM2), mRNA OS=Homo sapiens OX=9606 PE=2 SV=1	11	1	1	1	149	16.8	4.22	2.5	0	1		750.221	588.166	616.779	563.249	631.291	514.057	593.906	614.057	636.388	515.858	587.294	528.183
X5D8W0	CADM1	Cell adhesion molecule 1 isoform D (Fragment) OS=Homo sapiens OX=9606 GN=CADM1 PE=2 SV=1	5	2	2	2	442	48.5	5.07	7.84	0	1		1611.07	1475.23	1277.46	1307.69	1059.15	867.343	1152.51	1088.17	1054.63	1382.99	1009.18	1251.23
Q9NTU7	CBLN4	Cerebellin-4 OS=Homo sapiens OX=9606 GN=CBLN4 PE=1 SV=1	13	2	2	2	201	21.8	8.73	6.86	0	1		1785.27	878.39	1547.48	936.541	982.378	849.38	847.162	926.894	997.421	798.181	1021.74	898.759
D6RE86	CP	Ceruloplasmin (Fragment) OS=Homo sapiens OX=9606 GN=CP PE=1 SV=8	39	8	72	3	178	20.7	7.24	330.43	0	1		3288.2	3465.92	3354.38	3740.13	3198.55	3246.35	3229.38	3047.84	3008.17	3659.7	3517.43	3398.71
K7EPU3	ALG1	Chitobiosyldiphosphodolichol beta-mannosyltransferase (Fragment) OS=Homo sapiens OX=9606 GN=ALG1 PE=1 SV=1	4	1	1	1	184	20.2	9.63	2.15	0	1		560.004	482.214	556.505	521.869	528.103	484.23	533.197	559.442	570.712	519.668	587.19	474.078
A8K6C1		Cholesteryl ester transfer protein OS=Homo sapiens OX=9606 PE=2 SV=1	13	7	15	7	493	54.7	6.09	55.43	0	1		5441.17	5921.39	5113.65	7662.42	5130.81	5145.54	5534.41	5503.06	5519.68	5549.54	6651.4	5435.04
P06276	BCHE	Cholinesterase OS=Homo sapiens OX=9606 GN=BCHE PE=1 SV=1	24	13	55	13	602	68.4	7.42	186.18	0	1		28706.7	28506.5	23813.7	24611.7	28936.6	23902.4	25664.8	28227.7	28488.5	22071.1	22698.5	24463.3
Q6UVK1	CSPG4	Chondroitin sulfate proteoglycan 4 OS=Homo sapiens OX=9606 GN=CSPG4 PE=1 SV=2	1	1	1	1	2322	250.4	5.47	3.67	0	1		162.659	174.363	140.824	216.634	165.994	116.708	147.998	187.858	183.167	197.942	198.949	234.841
P10645	CHGA	Chromogranin-A OS=Homo sapiens OX=9606 GN=CHGA PE=1 SV=7	5	1	2	1	457	50.7	4.6	11.07	0	1		478.426	357.968	354.943	440.376	359.163	301.768	265.376	322.33	353.869	322.655	496.749	293.133
A0A087WXK8	FAM83D	Chromosome 20 open reading frame 129 OS=Homo sapiens OX=9606 GN=FAM83D PE=1 SV=1	3	1	1	1	615	67.6	6.95	2.26	0	1		201.757	450.009	337.084	406.493	513.755	121.792	620.699	355.724	546.433	425.622	563.931	227.411
A0A024RD28	C6orf139	Chromosome 6 open reading frame 139, isoform CRA_a OS=Homo sapiens OX=9606 GN=C6orf139 PE=4 SV=1	3	1	6	1	268	30.7	9.48	14.47	0	1		2528.73	2184.02	2628.22	2290.28	1646.35	2744.16	3453.61	2253.96	2804.26	2187.87	2607.1	1804.43
A0A024QZY6	C6orf146	Chromosome 6 open reading frame 146, isoform CRA_a OS=Homo sapiens OX=9606 GN=C6orf146 PE=4 SV=1	2	1	2	1	445	50.5	8.57	0	0	1		745.545	813.123	909.867	703.258	806.027	632.233	863.96	862.897	773.322	840	746.162	863.596
A0A384NKS6		Clusterin OS=Homo sapiens OX=9606 PE=2 SV=1	37	21	541	21	501	57.8	6.68	1965.11	0	1		190990	182655	179086	171121	172923	163929	163540	169781	176788	169273	170270	160328
Q38G99	MIBP1	C-myc intron-binding protein 1 OS=Homo sapiens OX=9606 GN=MIBP1 PE=2 SV=1	0	1	1	1	2446	268.6	6.92	0	0	1		538.615	408.467	438.377	296.278	344.151	326.85	403.593	459.705	545.688	441.885	270.076	229.922
H3BT58	COTL1	Coactosin-like protein OS=Homo sapiens OX=9606 GN=COTL1 PE=1 SV=1	26	2	2	2	73	8.2	8.41	6.34	0	1		534.238	302.134	365.547	353.625	447.244	307.191	320.875	328.473	289.31	258.068	287.521	266.865
P00740	F9	Coagulation factor IX OS=Homo sapiens OX=9606 GN=F9 PE=1 SV=2	28	10	17	10	461	51.7	5.47	64.75	0	1		11734.3	7876.16	7929.29	11954.2	7623.38	9193.25	7388.32	7431.23	7744.29	9302.36	6586.29	8771.17
Q15430	F5	Coagulation factor V (Fragment) OS=Homo sapiens OX=9606 GN=F5 PE=2 SV=1	15	3	9	1	236	26.1	5.48	37.29	0	1		234.388	768.436	712.956	217.608	701.984	156.364	257.721	465.736	683.273	251.377	248.894	1096.97
Q2HZZ0		Coagulation factor V (Fragment) OS=Homo sapiens OX=9606 PE=4 SV=1	76	5	15	1	59	7	9.36	55.36	0	1		803.147	648.859	1412.7	579.898	1864.13	683.978	750.835	714.799	634.528	627.189	654.579	574.754
P12259	F5	Coagulation factor V OS=Homo sapiens OX=9606 GN=F5 PE=1 SV=4	26	54	161	48	2224	251.5	6.05	572.56	9	1		66195.2	78934.9	63322.6	68143.9	67664.6	71643	67999.5	68624	64745.6	67483.9	68145.2	62784.3
P00742	F10	Coagulation factor X OS=Homo sapiens OX=9606 GN=F10 PE=1 SV=2	29	14	125	14	488	54.7	5.94	489.18	0	1		42494	38414.5	39563.8	45458	42300.6	37256.1	41477.3	40012.8	37023.1	39034.3	39133.3	36053.3
P03951	F11	Coagulation factor XI OS=Homo sapiens OX=9606 GN=F11 PE=1 SV=1	31	21	78	20	625	70.1	8.1	213.96	0	1		25149.5	25282.5	20039.4	23589.2	27401.5	22834.7	24357.8	20239.4	18858.4	30014.3	16436.2	20405.4
P00748	F12	Coagulation factor XII OS=Homo sapiens OX=9606 GN=F12 PE=1 SV=3	39	22	148	1	615	67.7	7.74	455.13	27	1		32051.8	37469	42801.9	30465.2	43237.8	28616.3	43892.4	39576.1	38325.3	44588.3	46741.9	28822.8
P05160	F13B	Coagulation factor XIII B chain OS=Homo sapiens OX=9606 GN=F13B PE=1 SV=3	54	29	196	29	661	75.5	6.39	829.94	0	1		67674.3	67728.3	78085.1	79200.9	76683.7	68768.2	72850.5	73251.1	74176.7	71797.3	71890.9	74038.4
Q8IZZ5		Coagulation factor XII-Mie OS=Homo sapiens OX=9606 PE=2 SV=1	39	22	154	1	615	67.7	7.74	491.98	0	1		1760.9	2780.28	2861.4	1633.57	2777.24	1779.77	3382.8	2656.71	2710.12	3633.96	3845.24	1934.19
E9PK25	CFL1	Cofilin-1 OS=Homo sapiens OX=9606 GN=CFL1 PE=1 SV=1	22	4	11	4	204	22.7	8.34	25.74	0	1		4793.51	3863.52	4257.74	4112.54	4665.51	3579.87	4081.22	4119.14	4097.69	3735.91	3551.07	3822.97
A0A1U9X7I9		COL11A2 OS=Homo sapiens OX=9606 PE=4 SV=1	3	4	8	4	1736	171.7	6.39	25.4	0	1		1598.53	1525.72	1550.74	1498.04	1271.23	1176	1298.17	1590.65	1574.64	1102.9	1179.36	1092.37
B7ZW00	COL6A3	COL6A3 protein OS=Homo sapiens OX=9606 GN=COL6A3 PE=2 SV=1	9	20	32	1	2570	278	8.15	85.15	0	1		382.323	359.398	499.301	414.866	529.148	545.465	453.351	588.146	632.946	353.88	342.657	428.24
P02452	COL1A1	Collagen alpha-1(I) chain OS=Homo sapiens OX=9606 GN=COL1A1 PE=1 SV=5	6	6	24	5	1464	138.9	5.8	77.69	1	1		9316.23	6819.88	8677.6	5889.82	7043.4	5762.86	6389.44	7527.51	7414.14	5943.57	7629.32	5989.39
P02458	COL2A1	Collagen alpha-1(II) chain OS=Homo sapiens OX=9606 GN=COL2A1 PE=1 SV=3	1	2	4	1	1487	141.7	6.92	9.91	0	1		498.025	389.411	383.126	345.738	320.967	357.354	334.91	406.43	416.104	263.923	305.173	350.587
Q99715	COL12A1	Collagen alpha-1(XII) chain OS=Homo sapiens OX=9606 GN=COL12A1 PE=1 SV=2	1	2	2	2	3063	332.9	5.53	3.57	0	1		635.713	550.34	587.572	639.095	572.856	831.868	583.487	577.536	553.968	504.799	533.507	613.161
B2ZZ86	COL5A1	Collagen type V alpha 1 OS=Homo sapiens OX=9606 GN=COL5A1 PE=2 SV=1	0	1	1	1	1838	183.5	5.06	3.04	0	1		835.082	598.742	794.064	496.652	582.263	589.866	615.064	700.615	742.996	571.245	578.572	638.069
A0A384MDU2	COL1A2	Collagen, type I, alpha 2, isoform CRA_c OS=Homo sapiens OX=9606 GN=COL1A2 PE=2 SV=1	1	1	2	1	1366	129.2	8.95	5.83	0	1		958.544	1088.2	1041.39	965.263	964.8	922.59	958.692	1148.59	1065.7	979.117	869.623	1010.63
D3DPH5	COL5A2	Collagen, type V, alpha 2, isoform CRA_b OS=Homo sapiens OX=9606 GN=COL5A2 PE=4 SV=1	1	1	2	1	886	86	6.06	6.06	0	1		657.6	615.607	806.9	608.62	656.946	575.969	607.196	878.98	874.441	585.277	749.174	521.485
D9ZGF2	COL6A3	Collagen, type VI, alpha 3 OS=Homo sapiens OX=9606 GN=COL6A3 PE=2 SV=1	7	20	32	1	3177	343.5	6.68	83.79	20	1		14389.1	12557.7	13582.9	12157	12274.9	12047.3	12363.6	12629.3	13109	12436.5	11548.9	11594.5
D3DSM4	COL18A1	Collagen, type XVIII, alpha 1, isoform CRA_d OS=Homo sapiens OX=9606 GN=COL18A1 PE=4 SV=1	4	6	9	6	1336	135.4	6.47	23.02	0	1		4381.15	4018.83	4575.57	3536.64	3459.27	3305.21	3957.99	4077.26	3871.91	3434.44	3877.43	3584.78
Q9Y6Z7	COLEC10	Collectin-10 OS=Homo sapiens OX=9606 GN=COLEC10 PE=1 SV=2	23	7	14	7	277	30.7	7.33	42.96	0	1		7346.22	7624.81	6834.7	6528.72	7022.69	5936.62	6507.45	6945.06	6846.13	5820.99	6608.41	5693.01
Q9BWP8	COLEC11	Collectin-11 OS=Homo sapiens OX=9606 GN=COLEC11 PE=1 SV=1	22	5	8	5	271	28.6	5.41	26.85	0	1		4671.84	4337.35	3913.02	3239.78	4013.41	3645.85	3622.02	3739.63	3563.81	2832.25	3800.9	2868.33
A0A0A0MSV6	C1QB	Complement C1q subcomponent subunit B (Fragment) OS=Homo sapiens OX=9606 GN=C1QB PE=1 SV=6	26	7	202	7	228	24	9.16	768.22	0	1		46468.2	45004.3	45007.3	46377.4	47629.4	48696.2	48634.4	49909.9	48369	48525.8	47755.1	48185.7
B4DPQ0	C1R	Complement C1r subcomponent OS=Homo sapiens OX=9606 GN=C1R PE=1 SV=1	52	30	302	1	719	81.8	6.37	1219.33	51	1		97083.7	98757.8	91525	93651.8	103737	109732	100141	98080.3	99214.2	106519	86790.6	111363
Q9NZP8	C1RL	Complement C1r subcomponent-like protein OS=Homo sapiens OX=9606 GN=C1RL PE=1 SV=2	23	11	83	9	487	53.5	7.2	285.63	0	1		20394	18198.3	20482.3	21004.7	18623.6	18105.5	18736.8	20204.7	20896.8	18653.4	20431.2	18653.4
C9IZP8	C1S	Complement C1s subcomponent (Fragment) OS=Homo sapiens OX=9606 GN=C1S PE=1 SV=1	17	1	6	1	103	11.8	4.2	21.3	0	1		1896.59	1847.96	1880.57	1624.12	1921.05	1246.62	1809.15	1969.05	1867.12	1935.1	1955.12	1538.92
P09871	C1S	Complement C1s subcomponent OS=Homo sapiens OX=9606 GN=C1S PE=1 SV=1	44	26	503	25	688	76.6	4.96	1954.06	1	1		122271	128253	121609	119407	130635	132253	125068	126910	128918	130915	114870	134842
M0R0Q9	C3	Complement C3 (Fragment) OS=Homo sapiens OX=9606 GN=C3 PE=1 SV=1	84	6	311	1	101	11.1	4.77	1381.38	0	1		828.715	537	799.087	538.518	557.083	770.633	681.514	889.143	557.13	499.316	585.425	499.404
P01024	C3	Complement C3 OS=Homo sapiens OX=9606 GN=C3 PE=1 SV=2	80	130	5777	117	1663	187	6.4	25358.9	33	1		1.4027e+06	1.57909e+06	1.71293e+06	1.46753e+06	1.63021e+06	1.41568e+06	1.69929e+06	1.60275e+06	1.60269e+06	1.76233e+06	1.57797e+06	1.88754e+06
A0A140TA32	C4A	Complement C4-A OS=Homo sapiens OX=9606 GN=C4A PE=1 SV=1	57	80	1585	1	1698	187.6	7.12	6180.11	0	1		9794.26	10398.2	9318.28	9162.6	11832.2	18463.3	11347.9	10702.6	8955.58	12736.9	9466.38	11835
P0C0L4	C4A	Complement C4-A OS=Homo sapiens OX=9606 GN=C4A PE=1 SV=2	57	82	1575	3	1744	192.7	7.08	6099.06	149	1		437603	472295	375137	385391	530096	767520	516469	482999	448563	608939	404266	613892
P01031	C5	Complement C5 OS=Homo sapiens OX=9606 GN=C5 PE=1 SV=4	51	74	658	74	1676	188.2	6.52	2552.59	0	1		220726	223306	267100	280581	234267	230875	235304	235271	240041	278573	252612	237257
Q53HU9		Complement component 1, r subcomponent variant (Fragment) OS=Homo sapiens OX=9606 PE=2 SV=1	53	30	298	1	705	80.2	6.29	1194.27	0	1		144.055	456.202	131.15	178.468	135.874	135.123	129.392	112.693	132.468	122.39	483.458	125.688
Q53GZ8		Complement component 2 variant (Fragment) OS=Homo sapiens OX=9606 PE=2 SV=1	46	31	323	7	752	83.3	7.52	1214.04	2	1		23539.2	25443.6	27736.2	20376.2	24889.2	22598.9	25467.6	25406.7	25376.6	23476.3	24048.1	24041.1
A0A024R035	C9	Complement component 9, isoform CRA_a OS=Homo sapiens OX=9606 GN=C9 PE=4 SV=1	48	26	274	26	559	63.2	5.52	1060.1	0	1		79230.2	68371.2	87704.9	130160	83667.9	64237.3	73674.9	77534.3	83423.8	92038.7	95182	82131.8
P13671	C6	Complement component C6 OS=Homo sapiens OX=9606 GN=C6 PE=1 SV=3	50	44	426	4	934	104.7	6.76	1571.97	63	1		156458	142679	147401	157410	161989	162138	111783	137405	149792	140531	144848	150814
P10643	C7	Complement component C7 OS=Homo sapiens OX=9606 GN=C7 PE=1 SV=2	59	41	459	4	843	93.5	6.48	1816.29	66	1		119317	147193	143356	132667	144617	119422	144755	136424	130229	131613	130484	122546
P07357	C8A	Complement component C8 alpha chain OS=Homo sapiens OX=9606 GN=C8A PE=1 SV=2	59	24	253	24	584	65.1	6.47	1110.9	0	1		68236.5	70601.8	75885.7	82255.1	72891.1	70876.1	74590.3	72332.7	70339.4	66190.3	74886.2	76135.3
P07358	C8B	Complement component C8 beta chain OS=Homo sapiens OX=9606 GN=C8B PE=1 SV=3	60	29	219	29	591	67	8.13	884.07	0	1		76238.1	76392.3	83408.3	90016.7	77772.8	82036.1	77629.7	77773.7	73317.3	69179.6	81928	85127.7
P07360	C8G	Complement component C8 gamma chain OS=Homo sapiens OX=9606 GN=C8G PE=1 SV=3	58	11	90	11	202	22.3	8.31	430.06	0	1		23874.1	26938	27676.5	28711.2	26815.1	27240.6	28821.4	27455	27582.9	26371.5	31212.7	30593.5
B1AKG0	CFHR1	Complement factor H-related protein 1 OS=Homo sapiens OX=9606 GN=CFHR1 PE=1 SV=1	48	11	288	1	271	30.8	7.81	945.12	5	1		19213.8	21581.5	20841.7	25167	23456.4	22903	23711.7	21882.8	18170	21478.8	20741.8	18348.6
P36980	CFHR2	Complement factor H-related protein 2 OS=Homo sapiens OX=9606 GN=CFHR2 PE=1 SV=1	47	10	162	6	270	30.6	6.38	550.22	0	1		17801.4	15827.1	18370.4	28549.8	16945.1	17913.3	26773.3	21010	16362.7	18230.6	25351.5	37184.3
Q02985	CFHR3	Complement factor H-related protein 3 OS=Homo sapiens OX=9606 GN=CFHR3 PE=1 SV=2	29	9	59	2	330	37.3	7.55	212.43	6	1		12820.4	10729.3	11628.5	15909.5	13641.5	14730.6	11334	12182.8	12917.2	11285.7	10136.4	9342.36
Q92496	CFHR4	Complement factor H-related protein 4 OS=Homo sapiens OX=9606 GN=CFHR4 PE=1 SV=3	17	7	30	3	578	65.3	4.94	86.59	0	1		3979.42	3363.59	3786.06	4431.51	4092.85	4078.67	4873.2	4059.73	3877.4	3539.45	3394.18	4517.55
E7ETH0	CFI	Complement factor I OS=Homo sapiens OX=9606 GN=CFI PE=1 SV=1	45	21	436	7	591	66.6	7.59	1942.9	25	1		108831	104603	117479	132007	114651	110082	109427	109461	110403	119181	131017	130407
Q6LDG4	C2	Complement protein (Fragment) OS=Homo sapiens OX=9606 GN=C2 PE=4 SV=1	30	2	7	1	63	7.2	7.18	12.97	0	1		1150.75	1269.13	1356.15	978.212	1367.86	932.533	1428.42	1547.09	1324.78	1384.76	1236.06	1068.4
Q9UNU2	C4B	Complement protein C4B frameshift mutant (Fragment) OS=Homo sapiens OX=9606 GN=C4B PE=4 SV=1	49	13	231	3	354	38.1	8.53	965.68	0	1		8076.04	9510.41	7131.42	9729.94	7661.29	25402	6494.59	7348.03	8650.08	15231.3	5612.52	7642.91
P20023	CR2	Complement receptor type 2 OS=Homo sapiens OX=9606 GN=CR2 PE=1 SV=2	10	10	18	10	1033	112.8	7.52	54.22	0	1		6244.91	7562.69	5974.22	6232.15	5542.04	5904.76	7421.28	6488.81	5135.01	4715.58	6067.94	5037.15
Q5M8T4	CTGF	Connective tissue growth factor OS=Homo sapiens OX=9606 GN=CTGF PE=2 SV=1	5	1	1	1	349	38	7.94	3.4	0	1		169.424	138.061	201.19	149.551	153.357	163.368	171.708	142.848	161.027	159.562	188.462	192.143
Q12860	CNTN1	Contactin-1 OS=Homo sapiens OX=9606 GN=CNTN1 PE=1 SV=1	13	12	19	12	1018	113.2	5.9	54.8	0	1		6667.33	7212.34	6429.62	6651.49	6906.01	6229.12	6703.08	7298.44	7299.63	6368.26	6757.72	5927.75
H3BRJ0	CORO1A	Coronin (Fragment) OS=Homo sapiens OX=9606 GN=CORO1A PE=1 SV=1	7	2	2	2	249	27	7.37	5.65	0	1		1228.75	579.209	1038.88	542.608	559.744	528.518	550.527	589.039	635.086	480.359	560.089	544.823
A0A2Z4LCH4		Corticosteroid-binding globulin OS=Homo sapiens OX=9606 PE=2 SV=1	46	12	230	12	405	45.1	6.04	820.52	0	1		65631.3	62381.7	59309.4	62878.6	60607.5	59777.4	63333.7	64584.4	62994	56790.7	60216.2	53546.9
A5PL27	CP	CP protein OS=Homo sapiens OX=9606 GN=CP PE=2 SV=1	61	63	2027	58	1065	122.1	5.72	8841.53	6	1		521099	562506	542064	677012	584215	585399	529407	519236	529063	556574	561186	541362
P02741	CRP	C-reactive protein OS=Homo sapiens OX=9606 GN=CRP PE=1 SV=1	13	3	7	3	224	25	5.63	23.57	0	1		2490.22	2709.39	3125.84	7778.58	2441.74	4928.39	3190.36	2824.57	2829.47	2679.75	5100.72	7855.04
P06732	CKM	Creatine kinase M-type OS=Homo sapiens OX=9606 GN=CKM PE=1 SV=2	14	4	7	4	381	43.1	7.25	13.48	0	1		3139.47	2242.14	2423.86	1964.9	2091.13	1960.08	2491.41	2288.14	2149.82	1955.91	1969.35	1944.35
Q9Y240	CLEC11A	C-type lectin domain family 11 member A OS=Homo sapiens OX=9606 GN=CLEC11A PE=1 SV=1	3	1	1	1	323	35.7	5.16	2.89	0	1		584.677	652.671	630.173	667.136	663.312	482.648	759.341	683.304	792.02	714.451	625.402	631.58
D3JV41		C-X-C motif chemokine (Fragment) OS=Homo sapiens OX=9606 PE=3 SV=1	45	7	145	7	126	13.7	9	461.9	0	1		47863.2	40629.1	48318.7	49608.6	39576.5	47851.1	42002.5	45192.5	49595.6	42298.2	50897.3	52995.1
O76096	CST7	Cystatin-F OS=Homo sapiens OX=9606 GN=CST7 PE=1 SV=1	5	1	1	1	145	16.4	8.48	2.94	0	1		730.921	745.188	637.149	641.918	642.693	600.599	751.048	755.789	706.716	678.766	616.16	567.009
Q15828	CST6	Cystatin-M OS=Homo sapiens OX=9606 GN=CST6 PE=1 SV=1	7	1	1	1	149	16.5	8.09	2.27	0	1		511.754	533.951	593.99	415.451	583.783	315.891	486.735	540.12	535.083	510.003	634.435	422.484
J3KPA1	CRISP3	Cysteine-rich secretory protein 3 OS=Homo sapiens OX=9606 GN=CRISP3 PE=1 SV=1	26	6	49	6	276	31	7.61	157.72	0	1		17952.2	14092.6	17293.3	15207.8	13000.3	17472.7	13418.1	15710.5	17818.2	17179.3	15908.1	19022.3
E5RHG9	UQCRB	Cytochrome b-c1 complex subunit 7 OS=Homo sapiens OX=9606 GN=UQCRB PE=1 SV=1	9	1	1	1	76	9.2	8.12	1.8	0	1		435.647	519.278	528.508	550.689	598.13	515.412	647.279	660.519	619.83	486.492	543.475	428.24
A0A590UJ17	CYP27C1	Cytochrome P450 27C1 OS=Homo sapiens OX=9606 GN=CYP27C1 PE=1 SV=1	1	1	31	1	537	60.4	9.76	113.07	0	1		5393.02	7201.96	6546.73	6422.4	7033.42	7355.3	8221.76	7608.26	7309.86	7719.94	6508.93	6300.42
A0A286YF78	PHGDH	D-3-phosphoglycerate dehydrogenase (Fragment) OS=Homo sapiens OX=9606 GN=PHGDH PE=1 SV=1	7	1	1	1	276	29.7	8.02	2.03	0	1		652.725	379.121	591.107	597.326	382.062	398.705	267.183	412.127	479.64	425.529	409.943	296.691
P81605	DCD	Dermcidin OS=Homo sapiens OX=9606 GN=DCD PE=1 SV=2	26	3	6	3	110	11.3	6.54	11.98	0	1		1438.06	1603.38	1500.51	1661.51	1396.37	1699.21	2151.18	1974.07	1477.99	1466.72	1758.35	2058.42
Q6E0U4	DMKN	Dermokine OS=Homo sapiens OX=9606 GN=DMKN PE=1 SV=3	2	1	2	1	476	47.1	7.28	6.14	0	1		643.075	629.613	700.864	471.143	563.639	831.868	535.43	507.954	587.829	577.471	595.497	611.592
Q9HB00	DSC1	Desmocollin 1, isoform CRA_b OS=Homo sapiens OX=9606 GN=DSC1 PE=4 SV=1	3	2	3	2	840	93.8	5.53	9.94	0	1		1950.32	2005.84	2234.95	1851.76	2054.17	1628.49	2101.32	2099.05	1962.19	1957.86	2258.11	1851.21
Q14126	DSG2	Desmoglein-2 OS=Homo sapiens OX=9606 GN=DSG2 PE=1 SV=2	8	8	13	8	1118	122.2	5.24	43.07	0	1		5220.21	5369.81	5120.44	4976.45	4972.51	4831	5126.35	5420.97	5160.78	4414.58	4845.59	4191.35
Q6FHW3	DF	DF protein OS=Homo sapiens OX=9606 GN=DF PE=2 SV=1	53	8	33	8	228	24.4	7.24	114.08	0	1		9612.5	9758.33	9727.08	9371.35	10218.5	8612.99	9966.27	9650.91	9250.19	10126.7	10247.3	10743
Q01459	CTBS	Di-N-acetylchitobiase OS=Homo sapiens OX=9606 GN=CTBS PE=1 SV=1	32	11	19	11	385	43.7	6.64	54.5	0	1		8482.14	9536.8	9530.54	8354.97	8009.25	7166.17	9042.56	9160.49	8506.91	8330.03	9576.44	7713.23
Q9H4A9	DPEP2	Dipeptidase 2 OS=Homo sapiens OX=9606 GN=DPEP2 PE=1 SV=3	12	5	7	5	486	53.3	6.54	20.8	0	1		2417.7	2308.17	2566.45	2339.94	2137.69	2922.1	2432.29	2464.16	2521.46	2437.66	2635.14	2320.57
P27487	DPP4	Dipeptidyl peptidase 4 OS=Homo sapiens OX=9606 GN=DPP4 PE=1 SV=2	18	13	43	13	766	88.2	6.04	146.35	0	1		16329.1	13552.3	16648	13170.3	13207.3	15743.1	13414.3	15053.6	16478.3	12440.8	13169.1	13543.4
P09172	DBH	Dopamine beta-hydroxylase OS=Homo sapiens OX=9606 GN=DBH PE=1 SV=3	24	12	17	12	617	69	6.42	63.27	0	1		9874.34	10363.6	9681.59	7530.3	10348	5516.56	12129.4	10666.7	11419.5	8704.91	9328.17	7238
A0A024R2W4	DAG1	Dystroglycan 1 (Dystrophin-associated glycoprotein 1), isoform CRA_a OS=Homo sapiens OX=9606 GN=DAG1 PE=4 SV=1	1	1	1	1	895	97.5	8.56	4.18	0	1		414.855	718.509	515.021	722.341	621.219	533.602	603.581	688.106	679.552	675.792	714.077	638.592
A0A0A0MTC1	RNF213	E3 ubiquitin-protein ligase RNF213 OS=Homo sapiens OX=9606 GN=RNF213 PE=1 SV=1	0	1	6	1	5256	596.1	6.42	7.54	0	1		1389.02	1213.59	1535.3	1272.35	1152.55	1488.39	1301.36	8341.6	1305.24	1238.95	1279.25	1255
A0A0C4DGT9	ENOX2	Ecto-NOX disulfide-thiol exchanger 2 OS=Homo sapiens OX=9606 GN=ENOX2 PE=1 SV=1	6	1	2	1	263	30.5	5.19	5.04	0	1		1163.48	1242.84	1254.02	886.691	1285.29	1003.26	1037.69	1147.59	1234.92	1062.85	1116.75	969.609
E7EUF1	ENPP2	Ectonucleotide pyrophosphatase/phosphodiesterase family member 2 OS=Homo sapiens OX=9606 GN=ENPP2 PE=1 SV=1	18	14	28	14	884	101.5	7.53	90.08	0	1		9371.64	10131.4	8833.39	10033.3	9389.08	9644.94	9403.41	10040.1	9355.31	8675.17	10128.7	9326.35
P17813	ENG	Endoglin OS=Homo sapiens OX=9606 GN=ENG PE=1 SV=2	4	3	3	3	658	70.5	6.61	6.12	0	1		1146.67	1242.65	1304.34	1281.11	1192.56	1153.97	1363.67	1224.32	1265.8	1209.49	1178.43	1130.77
A0A075BV59	ERAP1	Endoplasmic reticulum aminopeptidase 1 delta-Exon-13 isoform OS=Homo sapiens OX=9606 GN=ERAP1 PE=2 SV=1	2	1	1	1	602	67.8	6.67	3.99	0	1		111.424	76.7007	105.943	98.532	103.473	103.715	87.0765	114.145	88.8395	87.5407	118.373	90.1061
A0A172Q381	TEM1	Endosialin (Fragment) OS=Homo sapiens OX=9606 GN=TEM1 PE=2 SV=1	1	1	2	1	668	71.2	5.01	4.71	0	1		857.765	737.089	935.725	682.909	706.449	734.818	759.554	820.902	825.602	755.247	797.769	806.664
Q9UNN8	PROCR	Endothelial protein C receptor OS=Homo sapiens OX=9606 GN=PROCR PE=1 SV=1	13	3	13	3	238	26.7	7.18	49.6	0	1		4192.82	4609.28	4028.55	3026.26	3976.07	2837.71	2908.82	2628.12	2811.7	2924.25	2787.67	5024.07
P54764	EPHA4	Ephrin type-A receptor 4 OS=Homo sapiens OX=9606 GN=EPHA4 PE=1 SV=1	2	2	2	2	986	109.8	6.61	2.37	0	1		378.244	494.886	414.937	458.193	408.097	467.057	400.403	412.238	414.429	401.46	387.411	465.077
V9HWP2	HEL-S-125m	Epididymis luminal protein 35 OS=Homo sapiens OX=9606 GN=HEL-S-125m PE=2 SV=1	9	7	16	7	803	92.4	4.84	57.11	0	1		3759.26	2942.45	2981.76	3142.31	3145.81	3927.96	3190.25	3480.29	3434.79	3597.44	3976.59	3101.81
D0PNI1	YWHAZ	Epididymis luminal protein 4 OS=Homo sapiens OX=9606 GN=YWHAZ PE=2 SV=1	13	3	9	3	245	27.7	4.79	26.25	0	1		4139.6	2293.02	3255.32	2432.05	2600.42	1945.05	2326.5	2376.04	2640.35	2266.58	2265.59	2620.4
V9HW21	HEL-76	Epididymis luminal protein 76 OS=Homo sapiens OX=9606 GN=HEL-76 PE=2 SV=1	24	5	7	5	260	29.2	7.4	25.36	0	1		5419.38	3212.95	3602.73	4807.82	3262.02	3472.31	2784.53	3737.84	2644.72	3459.44	4553.5	3739.88
A0A0K0K1J1	HEL-S-2	Epididymis secretory protein Li 2 OS=Homo sapiens OX=9606 GN=HEL-S-2 PE=2 SV=1	37	5	36	5	146	15.8	8.75	107.27	0	1		7840.96	8010.98	8642.9	7527.77	7955.75	7397.9	9227.13	8658.57	8676.5	8255.77	8929.24	7377.61
Q86Z22	HEL-S-297	Epididymis secretory protein Li 297 OS=Homo sapiens OX=9606 GN=HEL-S-297 PE=2 SV=1	7	2	4	2	226	23.8	9.06	6.61	0	1		2249.87	1549.74	2071.52	1700.65	2122.58	1956.01	1588.96	1695.19	1635.76	1579.73	1646.94	1601.92
V9HW76	HEL-S-300	Epididymis secretory protein Li 300 OS=Homo sapiens OX=9606 GN=HEL-S-300 PE=2 SV=1	7	2	4	2	223	25.4	7.46	5.7	0	1		2153.66	1626.15	2129.66	1632.01	1726.93	1577.08	1986.7	1964.47	1712.32	1924.59	1776.42	1762.56
V9HWI6	HEL-S-51	Epididymis secretory protein Li 51 OS=Homo sapiens OX=9606 GN=HEL-S-51 PE=2 SV=1	77	40	1620	4	474	52.9	5.54	7194.5	65	1		496942	478186	471076	503444	433547	448809	300553	411621	482266	416638	471245	409824
A0A0K0K1H8	HEL-S-71p	Epididymis secretory sperm binding protein Li 71p OS=Homo sapiens OX=9606 GN=HEL-S-71p PE=2 SV=1	67	47	394	2	698	77	7.21	1451.79	0	1		12456.3	8811.72	10879.9	11451.8	11992.7	12175.8	13001.9	11051.6	10484.4	13394.1	14890	9957.51
V9HWB4	HEL-S-89n	Epididymis secretory sperm binding protein Li 89n OS=Homo sapiens OX=9606 GN=HEL-S-89n PE=2 SV=1	37	24	50	23	654	72.3	5.16	169.44	1	1		23763.4	22749.5	21451.9	23436.5	22841.2	21737.6	20322.9	21682.2	22787.7	21032.7	24103	23599.4
Q53XB4	RAB1	Epididymis secretory sperm binding protein OS=Homo sapiens OX=9606 GN=RAB1 PE=2 SV=1	6	1	2	1	147	16.8	9.03	7.15	0	1		1042.31	843.994	1327.13	982.399	996.536	1832.19	1273.72	1005.07	974.536	873.641	903.577	926.806
A0A384MDV8		Epididymis secretory sperm binding protein OS=Homo sapiens OX=9606 PE=2 SV=1	32	18	265	18	500	55.2	6.55	1005.42	0	1		115829	126169	119066	137424	117262	131422	113186	112634	114158	111553	111305	107617
A0A384NPR0		Epididymis secretory sperm binding protein OS=Homo sapiens OX=9606 PE=2 SV=1	20	4	6	4	170	19.3	9.41	23.72	0	1		2367.96	2214.03	2350.01	3077.76	2074.31	3275.73	2379.35	2993.78	4314.9	4027.8	2414.49	3978.48
A0A384N669		Epididymis secretory sperm binding protein OS=Homo sapiens OX=9606 PE=2 SV=1	41	12	224	12	338	38.4	6.61	886.37	0	1		75842.1	86271.2	80479.9	74251.6	75684.4	75047.7	79064.1	84218.8	80939.2	62478.5	69127.7	77880.6
A0A384MEF1		Epididymis secretory sperm binding protein OS=Homo sapiens OX=9606 PE=2 SV=1	52	35	503	2	782	85.6	6.28	1932.2	64	1		158852	157023	154475	111510	150901	160779	155295	158273	161736	167411	155776	162871
A0A384MR25		Epididymis secretory sperm binding protein OS=Homo sapiens OX=9606 PE=2 SV=1	8	8	13	8	1114	122	5.5	40.66	0	1		3146.53	3524.71	4364.61	3913.34	3668.31	3188.62	3639.35	3932.63	3999.64	3521.98	4291.01	3575.05
A0A384MDQ7		Epididymis secretory sperm binding protein OS=Homo sapiens OX=9606 PE=2 SV=1	60	29	331	1	418	46.7	5.59	1313.14	47	1		114866	92474.2	116258	150464	108393	120482	118384	114577	116248	126006	131975	122234
A0A384MEE7		Epididymis secretory sperm binding protein OS=Homo sapiens OX=9606 PE=2 SV=1	6	2	4	2	406	46.9	5.26	4.56	0	1		641.185	561.011	556.97	552.247	553.472	470.334	640.475	705.418	553.316	521.899	664.34	606.15
A0A384MR03		Epididymis secretory sperm binding protein OS=Homo sapiens OX=9606 PE=2 SV=1	61	97	1263	1	2176	239.5	5.88	5220.31	0	1		143.16	152.258	166.496	123.749	167.61	301.429	148.53	127.1	167.632	127.222	175.586	398.832
Q17RC7	EXOC3L4	Exocyst complex component 3-like protein 4 OS=Homo sapiens OX=9606 GN=EXOC3L4 PE=1 SV=2	1	1	1	1	722	79.8	6.32	3.15	0	1		943.422	954.328	899.822	886.788	831.586	738.999	890.54	891.601	825.137	777.458	877.307	740.942
O00245	EXTL2	EXTL2 (Fragment) OS=Homo sapiens OX=9606 GN=EXTL2 PE=2 SV=1	5	1	3	1	129	14.7	8.43	8.81	0	1		551.946	544.718	581.712	574.153	549.007	560.604	586.889	651.473	481.966	505.264	613.461	495.95
Q8IXL6	FAM20C	Extracellular serine/threonine protein kinase FAM20C OS=Homo sapiens OX=9606 GN=FAM20C PE=1 SV=2	4	2	2	2	584	66.2	7.74	4.47	0	1		558.612	535.762	576.503	540.173	570.195	533.263	543.617	544.364	546.898	556.19	509.417	535.3
P08294	SOD3	Extracellular superoxide dismutase [Cu-Zn] OS=Homo sapiens OX=9606 GN=SOD3 PE=1 SV=2	29	5	14	5	240	25.8	6.61	50.28	0	1		3035.11	3675.35	3513.81	3376.38	4265.02	2659.08	4460.89	5099.76	3742.33	3819.73	3424.19	2609.1
Q86UX7	FERMT3	Fermitin family homolog 3 OS=Homo sapiens OX=9606 GN=FERMT3 PE=1 SV=1	1	1	1	1	667	75.9	6.98	1.86	0	1		235.88	332.338	160.171	381.276	403.726	295.215	341.608	316.745	322.334	343.007	296.97	325.47
Q6S4P3	FTL	Ferritin OS=Homo sapiens OX=9606 GN=FTL PE=1 SV=1	7	2	2	2	191	21.3	6.06	5.31	0	1		1326.64	950.136	1478.84	1488.98	1156.26	2550.06	1074.47	1104.14	1135.75	939.715	1194.94	1127.01
Q9UGM5	FETUB	Fetuin-B OS=Homo sapiens OX=9606 GN=FETUB PE=1 SV=2	30	11	98	11	382	42	6.83	344.9	0	1		31565.2	24183.4	31766.6	26650.2	26928.1	29371.5	27373.9	27713.3	28340.4	23510	27448.5	25309
A0A2X0U2J9	FGD4	FGD4 (Fragment) OS=Homo sapiens OX=9606 GN=FGD4 PE=4 SV=1	1	1	1	1	768	86.8	6.13	1.73	0	1		943.621	939.56	861.5	662.462	709.015	563.429	744.456	855.861	808.765	645.589	982.285	651.883
P35555	FBN1	Fibrillin-1 OS=Homo sapiens OX=9606 GN=FBN1 PE=1 SV=4	4	10	12	10	2871	312.1	4.93	28.25	0	1		3261.73	2931.02	3114.4	3216.89	3009.28	3008.3	3233.84	3658.1	3123.8	2687.83	3001.26	2856.29
P02671	FGA	Fibrinogen alpha chain OS=Homo sapiens OX=9606 GN=FGA PE=1 SV=2	21	14	89	14	866	94.9	6.01	347.45	0	1		28172.4	26414.8	25576	28410.2	25626.6	22761.7	22713.4	25168.3	25184	23398.3	27433.2	22966.9
D3DP13	FGB	Fibrinogen beta chain, isoform CRA_e OS=Homo sapiens OX=9606 GN=FGB PE=4 SV=1	4	1	1	1	344	39.7	7.3	2.62	0	1		92.3226	84.0373	94.3166	86.4589	87.8905	77.8429	83.7805	83.4305	94.8861	86.5184	90.6485	75.8733
Q53GD2		Fibrinogen-like 2 variant (Fragment) OS=Homo sapiens OX=9606 PE=2 SV=1	5	3	5	3	439	50.2	7.17	13.81	0	1		1846.75	1474.56	1573.62	1936.37	1306.1	1759.88	1459.89	1551.34	1509.9	1374.07	1424.42	1511.92
A0A172Q3A0		Fibroblast activation protein (Fragment) OS=Homo sapiens OX=9606 PE=2 SV=1	9	8	38	7	733	84.8	6.55	95.09	0	1		5396	4752.4	5252.15	4119.46	4557.57	3883.44	4107.27	4833.27	5146.18	4135.88	4114.48	4530.21
Q9BYJ0	FGFBP2	Fibroblast growth factor-binding protein 2 OS=Homo sapiens OX=9606 GN=FGFBP2 PE=1 SV=1	12	2	3	2	223	24.6	8.87	11.05	0	1		645.662	531.95	540.786	578.145	518.031	572.015	538.301	558.884	606.062	446.439	450.854	495.531
Q86WI1	PKHD1L1	Fibrocystin-L OS=Homo sapiens OX=9606 GN=PKHD1L1 PE=2 SV=2	0	1	1	1	4243	465.4	6.11	0	0	1		70.4358	92.8031	66.4123	103.011	93.7815	158.623	97.3896	82.7604	99.3514	86.9831	119.515	110.618
A0A024R462	FN1	Fibronectin 1, isoform CRA_n OS=Homo sapiens OX=9606 GN=FN1 PE=4 SV=1	58	100	1274	4	2355	259	5.73	5281.97	187	1		427190	461619	424282	284994	440877	403915	366849	425781	454237	294524	455000	554124
P23142	FBLN1	Fibulin-1 OS=Homo sapiens OX=9606 GN=FBLN1 PE=1 SV=4	42	23	164	7	703	77.2	5.22	685.44	27	1		42111.3	39704.3	44837.7	39462.1	43246.3	40970.1	38137.3	42853.5	41373.6	37723.9	41812.6	37281.2
B4DUV1		Fibulin-1 OS=Homo sapiens OX=9606 PE=2 SV=1	41	21	156	5	641	70.1	5.26	669.27	0	1		7813.7	7542.59	7813.21	7013.1	8166.31	6859.55	7137.83	7884.35	7430.51	6914.32	7312.83	6900.5
Q15485	FCN2	Ficolin-2 OS=Homo sapiens OX=9606 GN=FCN2 PE=1 SV=2	32	10	78	10	313	34	6.77	227.19	0	1		30532.5	31788.7	28345.2	36426.1	24218.9	32016	26836.9	27393.3	25476.3	23440.2	26802	22232.9
O75636	FCN3	Ficolin-3 OS=Homo sapiens OX=9606 GN=FCN3 PE=1 SV=2	41	11	74	11	299	32.9	6.67	268.09	0	1		24994.7	33312.7	22582.4	27782.9	25866.7	26403.9	28748.8	31263.1	31638	27359.1	28077.3	27651.3
Q5D862	FLG2	Filaggrin-2 OS=Homo sapiens OX=9606 GN=FLG2 PE=1 SV=1	1	2	2	2	2391	247.9	8.31	8.11	0	1		357.75	413.326	196.26	157.437	127.417	129.361	152.889	174.009	183.167	213.183	282.433	322.959
P21333	FLNA	Filamin-A OS=Homo sapiens OX=9606 GN=FLNA PE=1 SV=4	11	24	32	24	2647	280.6	6.06	79.46	0	1		14352.6	10929.4	12499.5	10955.9	12735.9	9860.73	11106.8	11422.6	11769.8	10910.3	10692.8	10587.3
P30043	BLVRB	Flavin reductase (NADPH) OS=Homo sapiens OX=9606 GN=BLVRB PE=1 SV=3	5	1	3	1	206	22.1	7.65	10.44	0	1		369.39	312.329	348.06	372.319	285.525	301.429	321.088	360.862	296.38	302.118	383.465	321.912
Q8NF20	FLJ00382	FLJ00382 protein (Fragment) OS=Homo sapiens OX=9606 GN=FLJ00382 PE=2 SV=1	2	1	4	1	482	52.9	8.66	11.54	0	1		1641.71	975.004	2288.9	1712.04	1241.68	1141.54	1043.43	1025.4	1080.4	1075.11	1467.61	1270.9
Q12841	FSTL1	Follistatin-related protein 1 OS=Homo sapiens OX=9606 GN=FSTL1 PE=1 SV=1	19	7	17	7	308	35	5.52	55.11	0	1		6699.06	6143.68	6885.49	7031.6	5440.94	6477.23	5999.35	6591.12	7111.62	5446.94	6350.58	6573.77
V9HWN7	HEL-S-87p	Fructose-bisphosphate aldolase OS=Homo sapiens OX=9606 GN=HEL-S-87p PE=2 SV=1	37	12	24	11	364	39.4	8.09	81.59	1	1		9266.49	7925.42	7871.9	8996.4	7242.08	7646.9	8088.97	8381.02	7534.42	7375.72	7415.52	7157.84
B7Z1Y2		Fructose-bisphosphate aldolase OS=Homo sapiens OX=9606 PE=2 SV=1	12	3	5	2	345	37.5	7.12	15.29	0	1		248.515	208.378	210.027	238.346	200.39	209.464	224.761	230.858	215.075	204.54	226.673	217.469
A8K430		Fructose-bisphosphate aldolase OS=Homo sapiens OX=9606 PE=2 SV=1	13	4	6	4	364	39.4	8.21	16.5	0	1		1736.12	2347.33	1743	1899.76	2124	2299.47	2249.1	2279.88	2141.82	2708.93	1894.48	2388.18
Q86TT1		Full-length cDNA clone CS0DD006YL02 of Neuroblastoma of Homo sapiens (human) OS=Homo sapiens OX=9606 PE=2 SV=1	52	16	83	1	375	41.2	6.79	284.39	0	1		686.451	519.945	672.029	438.428	646.209	320.297	327.361	495.557	810.811	914.809	2228.1	269.272
A0A384P5L6		Fumarylacetoacetase OS=Homo sapiens OX=9606 PE=2 SV=1	7	3	3	3	419	46.3	6.95	11.67	0	1		1565.8	1468.94	1541.9	1442.93	1367.39	1434.05	1658.71	1691.28	1658.74	1424.53	1443.94	1599.72
Q499H0	GPR64	G protein-coupled receptor 64 OS=Homo sapiens OX=9606 GN=GPR64 PE=2 SV=1	1	1	1	1	1003	110	7.34	2.73	0	1		371.479	282.316	302.018	282.355	274.978	283.014	267.609	288.935	304.101	276.747	315.556	267.074
A0A384MR27		Galectin OS=Homo sapiens OX=9606 PE=2 SV=1	6	1	1	1	135	14.7	5.5	3.01	0	1		386.004	381.693	444.516	401.625	356.788	355.433	413.268	458.924	411.173	337.989	402.882	336.145
Q05315	CLC	Galectin-10 OS=Homo sapiens OX=9606 GN=CLC PE=1 SV=3	10	2	2	2	142	16.4	7.37	5.27	0	1		3460.41	1736.96	1303.69	1691.99	1280.73	1177.47	1231.4	1985.91	2018	1158.57	1171.99	1486.59
Q92820	GGH	Gamma-glutamyl hydrolase OS=Homo sapiens OX=9606 GN=GGH PE=1 SV=2	35	10	13	10	318	35.9	7.11	46.52	0	1		7319.06	9047.54	7291.68	9775.11	10007.3	7016.82	6960.48	8372.42	7695.82	7975.87	9408.33	10635
O95479	H6PD	GDH/6PGL endoplasmic bifunctional protein OS=Homo sapiens OX=9606 GN=H6PD PE=1 SV=2	12	8	12	8	791	88.8	7.3	34.82	0	1		2932.54	2628.02	2966.51	2567.09	2857.44	2729.58	2717.76	2653.36	2771.51	2638.39	2882.48	3035.98
V9H1C1		Gelsolin exon 4 (Fragment) OS=Homo sapiens OX=9606 PE=4 SV=1	30	2	24	1	69	8	5.78	83.86	0	1		6152.09	7878.74	7283.4	6069.94	8050.48	10131	8617.59	8572.9	8647.75	8366.36	7625.48	8284.95
P22352	GPX3	Glutathione peroxidase 3 OS=Homo sapiens OX=9606 GN=GPX3 PE=1 SV=2	29	7	68	7	226	25.5	8.13	221.32	0	1		17901.9	14705.2	14517.6	19186.7	17613.4	17040.7	16865	16114.8	14287.2	17176.1	14305.8	14996.9
V9HW90	HEL-75	Glutathione reductase OS=Homo sapiens OX=9606 GN=HEL-75 PE=2 SV=1	2	1	2	1	522	56.2	8.5	7.88	0	1		567.167	732.516	664.588	781.927	763.649	711.884	663.971	790.859	741.414	767.793	762.257	799.339
B7Z1C5		Glutathione synthetase OS=Homo sapiens OX=9606 PE=2 SV=1	5	2	2	2	405	44.8	6.57	4.22	0	1		774.097	835.037	695.934	775.599	743.411	678.329	714.793	851.952	846.161	713.429	835.15	719.907
Q2TSD0		Glyceraldehyde-3-phosphate dehydrogenase OS=Homo sapiens OX=9606 PE=2 SV=1	12	4	5	4	335	36	8.46	15.77	0	1		2737.45	2173.82	2182.96	2623.37	2256.93	1859.53	2165.96	2330.02	2127.03	2347.52	2116.69	2323.82
A0A0C4DGZ8	GP1BA	Glycoprotein Ib (Platelet), alpha polypeptide OS=Homo sapiens OX=9606 GN=GP1BA PE=1 SV=1	12	7	22	7	626	68.9	6.68	90.61	0	1		11831.2	10473.7	11563.1	10905.9	10460	10972	12218.9	11895.4	12661	11076	11498	11356
A2VDJ4	GNPTG	GNPTG protein (Fragment) OS=Homo sapiens OX=9606 GN=GNPTG PE=2 SV=1	6	2	3	2	292	32.9	6.79	10.58	0	1		2444.16	2243.76	2239.42	2351.43	1802.85	2447.02	2075.91	2044.21	2117.64	2012.69	2110.77	1892.02
Q8NBJ4	GOLM1	Golgi membrane protein 1 OS=Homo sapiens OX=9606 GN=GOLM1 PE=1 SV=1	13	5	8	5	401	45.3	4.97	18.64	0	1		2773.16	2283.49	2813.5	2564.27	2522.41	2584.63	2584.01	2783.7	2606.86	2398.73	2518.64	2445.63
Q9H4G4	GLIPR2	Golgi-associated plant pathogenesis-related protein 1 OS=Homo sapiens OX=9606 GN=GLIPR2 PE=1 SV=3	25	4	7	4	154	17.2	9.41	20.64	0	1		1748.56	1407.29	1642.17	1517.61	1373.37	1373.04	1518.47	1518.39	1437.43	1303.07	1345.61	1366.35
Q9HAV0	GNB4	Guanine nucleotide-binding protein subunit beta-4 OS=Homo sapiens OX=9606 GN=GNB4 PE=1 SV=3	3	1	1	1	340	37.5	6	3.98	0	1		273.784	203.233	220.072	228.123	204.856	172.407	197.543	214.44	206.703	194.969	206.737	202.817
P00738	HP	Haptoglobin OS=Homo sapiens OX=9606 GN=HP PE=1 SV=1	58	19	115	8	406	45.2	6.58	417.36	14	1		69880.9	38539.9	34027.2	74958.4	42528.4	25228.3	29920	34495.2	38922.5	45913.5	63085.5	37124.8
P00739	HPR	Haptoglobin-related protein OS=Homo sapiens OX=9606 GN=HPR PE=2 SV=2	34	14	63	3	348	39	7.09	211.36	0	1		1813.52	1928.19	1462.19	2577.8	1955.06	1085.62	1575.14	1630.52	1737.44	2272.53	2092.6	1141.45
A0A024R962	hCG_40889	HCG40889, isoform CRA_b OS=Homo sapiens OX=9606 GN=hCG_40889 PE=4 SV=1	61	67	2185	3	1231	139	6.62	9228.4	0	1		17020.9	19775.8	17165.9	21043.2	23122	18722.7	23836.8	22556.7	20592.9	21637.1	22446.8	25728.2
E9PKE3	HSPA8	Heat shock cognate 71 kDa protein OS=Homo sapiens OX=9606 GN=HSPA8 PE=1 SV=1	8	6	8	5	627	68.8	5.52	23.27	0	1		5235.83	3778.92	3889.77	4092	3373.28	3217.88	3492.2	3620.46	3790.14	3352.29	3748.57	4014.17
A0A1B0GTS1	HSFX4	Heat shock transcription factor, X-linked member 4 OS=Homo sapiens OX=9606 GN=HSFX4 PE=3 SV=1	2	1	1	1	333	37.1	6.93	2.23	0	1		106.35	106.333	134.406	102.816	144.615	146.421	130.668	115.932	114.98	100.644	123.772	123.909
Q6LAM1		Heavy chain of factor I (Fragment) OS=Homo sapiens OX=9606 PE=2 SV=1	50	16	328	2	321	35.9	7.59	1492.8	0	1		9651	9122.33	9520.03	10516.5	9304.04	8256.54	8828.64	8691.4	8793.25	10692	10121.7	11949.5
P28906	CD34	Hematopoietic progenitor cell antigen CD34 OS=Homo sapiens OX=9606 GN=CD34 PE=1 SV=2	7	3	5	3	385	40.7	7.37	13.67	0	1		736.094	790.541	835.084	762.941	691.247	695.276	637.179	736.355	712.669	661.295	683.342	657.743
Q8NDA2	HMCN2	Hemicentin-2 OS=Homo sapiens OX=9606 GN=HMCN2 PE=2 SV=3	0	1	1	1	5059	541.6	5.87	2.17	0	1		85.0602	60.6936	63.3428	51.6027	53.0193	40.4466	52.735	59.1943	54.7921	33.9197	32.9159	34.5355
P69905	HBA1	Hemoglobin subunit alpha OS=Homo sapiens OX=9606 GN=HBA1 PE=1 SV=2	22	3	7	3	142	15.2	8.68	29.57	0	1		3234.38	2007.75	2534.18	2359.9	2265.77	2094.75	2376.05	2690.21	2477.37	2322.34	2264.45	2513.76
P68871	HBB	Hemoglobin subunit beta OS=Homo sapiens OX=9606 GN=HBB PE=1 SV=2	70	8	25	8	147	16	7.28	97	0	1		14238.9	9752.04	11652.7	11349.3	11207	10385.5	10576.8	11939.9	12387.2	11526.9	11090.8	13526
P02790	HPX	Hemopexin OS=Homo sapiens OX=9606 GN=HPX PE=1 SV=2	61	26	910	26	462	51.6	7.02	3706.54	0	1		291091	275354	313062	327183	280978	272840	279789	260737	271939	293126	287809	289840
P05546	SERPIND1	Heparin cofactor 2 OS=Homo sapiens OX=9606 GN=SERPIND1 PE=1 SV=3	49	20	283	20	499	57	6.9	988.62	0	1		118169	114731	99834.9	117820	106087	82178.7	102854	107503	101493	76534.4	116006	94669.1
Q04756	HGFAC	Hepatocyte growth factor activator OS=Homo sapiens OX=9606 GN=HGFAC PE=1 SV=1	34	19	77	19	655	70.6	7.24	241.3	0	1		30552.9	30291.3	26480.6	31216.3	28162.3	28536	29230.2	27327	24052.4	23317	22910.9	23594.1
A8K6K9		Hepatocyte growth factor OS=Homo sapiens OX=9606 PE=2 SV=1	1	1	3	1	728	82.9	7.83	7.48	0	1		1058.63	839.992	922.703	826.033	879.475	839.437	983.252	942.977	846.719	817.511	810.229	734.035
P26927	MST1	Hepatocyte growth factor-like protein OS=Homo sapiens OX=9606 GN=MST1 PE=1 SV=2	45	25	144	25	711	80.3	7.68	448.73	0	1		44315.5	46156	42759.6	48016.6	46043.8	44770.6	40499.2	40927.9	42166.4	43040.7	43815.6	36134
A0A0B4J1S2	FCAMR	High affinity immunoglobulin alpha and immunoglobulin mu Fc receptor OS=Homo sapiens OX=9606 GN=FCAMR PE=1 SV=1	1	1	1	1	577	62.1	9.47	3.1	0	1		1086.48	1778.22	709.979	1211.11	721.747	551.905	808.993	1219.51	848.952	636.947	1108.44	440.275
P04196	HRG	Histidine-rich glycoprotein OS=Homo sapiens OX=9606 GN=HRG PE=1 SV=1	40	21	428	2	525	59.5	7.5	1469.41	0	1		4560.12	6558.53	2249.37	2218.82	1880.76	1101.1	5277	3059.68	1985.07	1462.91	8029.5	1012.31
Q16778	HIST2H2BE	Histone H2B type 2-E OS=Homo sapiens OX=9606 GN=HIST2H2BE PE=1 SV=3	27	4	4	4	126	13.9	10.32	6.17	0	1		3285.01	1599.76	1956.56	1639.21	1904.23	1512.68	1927.06	1961.23	2026.84	1627.49	1633.54	1690.04
B2R4R0	HIST1H4J	Histone H4 OS=Homo sapiens OX=9606 GN=HIST1H4J PE=2 SV=1	27	3	3	3	103	11.4	11.36	8.94	0	1		3287.3	689.354	1027.07	748.726	1012.12	689.966	955.821	1051.87	1233.05	750.136	797.353	998.493
Q86YZ3	HRNR	Hornerin OS=Homo sapiens OX=9606 GN=HRNR PE=1 SV=2	18	14	48	14	2850	282.2	10.04	120.92	0	1		2571.5	3135.01	2013.2	2255.92	1888.08	2198.92	2210.51	2178.02	2278.1	3027.87	3311.01	6307.01
Q14520	HABP2	Hyaluronan-binding protein 2 OS=Homo sapiens OX=9606 GN=HABP2 PE=1 SV=1	23	14	122	14	560	62.6	6.54	468.67	0	1		39611	39773.2	39994.4	39008.6	39520.2	37351.7	40847.2	41075.7	40174	39930.7	39014.2	40241.7
O75144	ICOSLG	ICOS ligand OS=Homo sapiens OX=9606 GN=ICOSLG PE=1 SV=2	13	3	4	3	302	33.3	5.31	7.28	0	1		1343.85	1540.4	1320.06	1595.11	1509.91	1085.05	1541.97	1591.77	1697.44	1539.58	1488.17	1258.56
A0A5C2GQE4		IG c100_light_IGKV1D-33_IGKJ2 (Fragment) OS=Homo sapiens OX=9606 PE=2 SV=1	32	2	4	2	107	11.7	7.12	14.87	0	1		910.194	810.836	841.13	788.159	872.539	825.089	1009.3	1150.49	855.929	746.233	1008.35	731
A0A5C2GR43		IG c1000_heavy_IGHV3-33_IGHD1-20_IGHJ4 (Fragment) OS=Homo sapiens OX=9606 PE=2 SV=1	15	2	6	1	122	13.6	8.84	24.32	0	1		511.953	348.726	440.702	392.083	363.724	361.082	366.487	395.597	412.197	399.788	393.329	376.332
A0A5C2GGF6		IG c1019_heavy_IGHV3-23_IGHD3-22_IGHJ4 (Fragment) OS=Homo sapiens OX=9606 PE=2 SV=1	18	2	6	1	125	13.6	7.12	25.02	0	1		497.527	510.131	590.549	621.862	477.364	562.525	726.488	654.712	468.57	492.904	548.148	409.716
A0A5C2GU56		IG c1021_heavy_IGHV3-53_IGHD6-19_IGHJ3 (Fragment) OS=Homo sapiens OX=9606 PE=2 SV=1	15	1	1	1	123	13.2	6.6	2.9	0	1		366.207	562.917	298.297	578.437	662.077	211.836	595.076	471.321	590.155	661.202	630.905	344.099
A0A5C2GK19		IG c1095_light_IGKV4-1_IGKJ1 (Fragment) OS=Homo sapiens OX=9606 PE=2 SV=1	22	2	7	0	113	12.7	9.1	25.11	0	1		0	0	0	0	0	0	0	0	0	0	0	0
A0A5C2GHJ7		IG c1102_heavy_IGHV3-74_IGHD3-22_IGHJ4 (Fragment) OS=Homo sapiens OX=9606 PE=2 SV=1	16	1	3	1	122	13.5	7.97	18.28	0	1		321.338	212.952	308.436	458.583	235.737	219.858	244.324	224.603	256.844	227.123	276.203	194.654
A0A5C2GR38		IG c1184_heavy_IGHV3-66_IGHD3-22_IGHJ3 (Fragment) OS=Homo sapiens OX=9606 PE=2 SV=1	25	2	2	1	118	12.9	8.46	6.48	0	1		685.854	547.862	632.033	504.83	659.226	385.599	561.372	521.692	518.525	675.513	654.476	515.415
A0A5C2H014		IG c1278_light_IGKV1-5_IGKJ1 (Fragment) OS=Homo sapiens OX=9606 PE=2 SV=1	17	1	2	1	106	11.7	8.48	9.61	0	1		350.786	236.2	273.555	210.598	211.317	229.913	244.537	310.156	331.357	203.425	264.988	184.189
A0A5C2GQ13		IG c1298_heavy_IGHV3-49_IGHD3-3_IGHJ4 (Fragment) OS=Homo sapiens OX=9606 PE=2 SV=1	22	2	2	2	125	13.8	6.65	6.84	0	1		645.662	367.496	567.667	528.198	604.401	475.531	447.397	394.257	503.269	668.45	877.099	570.882
A0A5C2GXI4		IG c1317_heavy_IGHV3-64_IGHD2-21_IGHJ4 (Fragment) OS=Homo sapiens OX=9606 PE=2 SV=1	15	1	1	1	123	13	7.8	5.49	0	1		84.2643	42.9715	77.574	209.332	50.5489	62.9296	51.3528	64.5553	65.0249	61.5201	75.4885	37.8843
A0A5C2GRJ2		IG c1334_heavy_IGHV3-73_IGHD6-6_IGHJ4 (Fragment) OS=Homo sapiens OX=9606 PE=2 SV=1	21	2	4	1	123	13.3	9.13	7.85	0	1		635.415	371.498	575.759	438.039	422.254	623.76	488.33	469.422	480.756	408.802	540.464	398.414
A0A5C2GRP6		IG c1384_heavy_IGHV3-23_IGHD2-8_IGHJ4 (Fragment) OS=Homo sapiens OX=9606 PE=2 SV=1	20	2	6	1	118	12.9	7.94	25.29	0	1		241.153	220.384	273.834	254.411	215.023	199.409	356.493	302.338	199.168	237.902	257.097	188.271
A0A5C2GQH4		IG c149_heavy_IGHV3-9_IGHD4-17_IGHJ4 (Fragment) OS=Homo sapiens OX=9606 PE=2 SV=1	18	1	1	1	119	13.2	5.74	3.6	0	1		425.4	325.287	550.645	561.691	375.981	834.127	710.008	542.577	340.939	631.836	375.366	302.656
A0A5C2GMM1		IG c1492_heavy_IGHV1-18_IGHD2-2_IGHJ6 (Fragment) OS=Homo sapiens OX=9606 PE=2 SV=1	9	1	1	1	129	14.5	9.19	2.71	0	1		395.654	351.204	375.034	366.866	332.464	363.568	256.551	243.59	331.171	374.325	394.887	338.552
A0A5C2GY15		IG c1507_heavy_IGHV3-30_IGHD5-24_IGHJ2 (Fragment) OS=Homo sapiens OX=9606 PE=2 SV=1	15	2	6	1	124	13.8	8.46	24.37	0	1		568.56	481.261	551.297	545.042	480.975	515.299	471.319	462.721	473.035	483.797	470.375	481.403
A0A5C2GY47		IG c1537_heavy_IGHV3-48_IGHD1-26_IGHJ4 (Fragment) OS=Homo sapiens OX=9606 PE=2 SV=1	16	1	1	1	120	13	8.48	2.71	0	1	Acetyl [N-Term]	0	0	0	0	0	0	0	0	0	0	0	0
A0A5C2H0I3		IG c1580_light_IGKV3-15_IGKJ4 (Fragment) OS=Homo sapiens OX=9606 PE=2 SV=1	23	2	4	2	108	11.6	8.5	13.16	0	1		1553.97	1076.76	1351.31	1127.37	1308.19	1215.66	1321.46	1456.85	1330.36	1329	1864.16	1166.15
A0A5C2GXA1		IG c1583_light_IGKV2D-28_IGKJ2 (Fragment) OS=Homo sapiens OX=9606 PE=2 SV=1	31	3	4	2	112	12.3	6.57	11.41	1	1		2384.57	1521.34	2185.28	1719.93	1937.2	1531.66	1779.59	1973.74	2069.63	1946.06	2654.25	1748.44
A0A5C2GUY1		IG c1609_heavy_IGHV3-21_IGHD3-10_IGHJ4 (Fragment) OS=Homo sapiens OX=9606 PE=2 SV=1	17	2	3	1	120	13	8.4	10.96	0	1		617.209	726.418	678.075	660.71	806.597	389.101	694.804	867.699	779.741	872.247	1350.59	740.733
A0A5C2GT04		IG c1620_heavy_IGHV3-48_IGHD3-22_IGHJ6 (Fragment) OS=Homo sapiens OX=9606 PE=2 SV=1	31	2	4	1	122	13.3	9.5	14.42	0	1		1330.72	1674.55	1618.64	1958.37	1548.39	1387.39	2261.01	2060.19	1859.4	1861.77	1643.41	1373.36
A0A5C2GW37		IG c1681_light_IGLV6-57_IGLJ3 (Fragment) OS=Homo sapiens OX=9606 PE=2 SV=1	13	2	2	1	112	12.1	6.27	4.49	1	1		1895.8	1173.28	1178.21	1213.64	1492.62	1092.62	1074.37	1128.27	1120.03	1425.18	2493.2	1405.07
A0A5C2GHG4		IG c182_heavy_IGHV4-61_IGHD2-2_IGHJ6 (Fragment) OS=Homo sapiens OX=9606 PE=2 SV=1	23	3	5	2	128	14	9.51	9.82	0	1		2737.84	2081.5	2157.47	1519.94	1990.7	1330.11	1967.89	1864.4	2056.8	1599.15	2492.26	1561.74
A0A5C2GNU3		IG c227_heavy_IGHV3-53_IGHD3-10_IGHJ4 (Fragment) OS=Homo sapiens OX=9606 PE=2 SV=1	16	1	1	1	117	12.7	7.96	7.32	0	1		81.2797	52.4042	77.202	59.976	72.8778	74.3405	64.9618	64.8904	62.0481	69.4192	87.9487	71.8965
A0A5C2GL01		IG c235_heavy_IGHV3-33_IGHD3-3_IGHJ2 (Fragment) OS=Homo sapiens OX=9606 PE=2 SV=1	30	3	8	1	125	14	8.43	31.75	0	1		166.141	100.711	148.079	136.212	112.5	96.8234	118.335	115.708	100.933	98.7853	120.968	75.3501
A0A5C2GEZ0		IG c250_heavy_IGHV3-66_IGHD6-13_IGHJ3 (Fragment) OS=Homo sapiens OX=9606 PE=2 SV=1	22	2	3	1	123	13.4	7.94	12.05	2	1		1627.98	1121.16	1715.56	1268.65	1441.59	1977.37	1551.75	1399.55	1482.27	1366.45	1854.81	1273.52
A0A5C2GIQ1		IG c284_light_IGKV2-30_IGKJ1 (Fragment) OS=Homo sapiens OX=9606 PE=2 SV=1	14	1	1	1	113	12.6	8.5	2.7	0	1		534.636	437.623	447.864	416.619	524.587	329.9	476.847	404.308	486.152	519.482	585.84	405.425
A0A5C2GFN3		IG c312_heavy_IGHV4-39_IGHD2-2_IGHJ4 (Fragment) OS=Homo sapiens OX=9606 PE=2 SV=1	7	1	1	1	129	14.2	8.72	2.76	0	1		425.4	276.218	317.83	259.961	361.444	467.396	371.59	335.621	467.64	370.422	620.418	392.658
A0A5C2GLH0		IG c358_light_IGLV2-14_IGLJ1 (Fragment) OS=Homo sapiens OX=9606 PE=2 SV=1	7	1	1	1	110	11.4	8.29	3.86	0	1		903.23	773.391	973.396	656.134	1227.81	556.537	738.502	965.538	646.714	744.746	700.371	600.394
A0A5C2GTN4		IG c570_light_IGLV1-51_IGLJ2 (Fragment) OS=Homo sapiens OX=9606 PE=2 SV=1	7	1	1	1	110	11.5	8.91	3.8	0	1		1267.75	858.953	776.391	700.726	815.339	518.011	932.962	890.372	680.203	791.769	1026.31	959.667
A0A5C2GGR0		IG c573_heavy_IGHV3-30_IGHD3-9_IGHJ1 (Fragment) OS=Homo sapiens OX=9606 PE=2 SV=1	15	2	6	1	120	13.2	8.44	24.71	0	1		295.671	254.875	423.96	395.686	262.246	506.261	609.961	441.947	257.03	416.329	292.401	224.062
A0A5C2GMF3		IG c607_heavy_IGHV3-11_IGHD1-7_IGHJ4 (Fragment) OS=Homo sapiens OX=9606 PE=2 SV=1	15	1	3	1	124	13.9	5.99	19.4	0	1		909.199	577.59	774.996	625.367	665.022	641.949	657.38	641.644	636.388	727.647	1083.01	548.904
A0A5C2GNA6		IG c658_heavy_IGHV3-53_IGHD5-24_IGHJ4 (Fragment) OS=Homo sapiens OX=9606 PE=2 SV=1	16	1	1	1	119	13.2	8.48	3.85	0	1		151.318	87.7532	134.22	134.751	108.604	113.318	103.981	117.83	95.5373	91.6296	97.6054	88.7457
A0A5C2GHK5		IG c672_light_IGKV1-16_IGKJ4 (Fragment) OS=Homo sapiens OX=9606 PE=2 SV=1	17	1	5	1	107	11.5	8.88	18.02	0	1		837.47	738.899	872.568	703.647	793.675	831.642	860.558	964.421	760.112	676.814	796.523	539.067
A0A5C2GRL7		IG c73_light_IGKV1-5_IGKJ2 (Fragment) OS=Homo sapiens OX=9606 PE=2 SV=1	17	2	2	1	107	11.8	9.55	4.81	0	1		405.105	296.036	297.553	301.633	289.041	323.573	296.634	318.644	322.613	265.038	637.343	267.074
A0A5C2GJQ0		IG c737_heavy_IGHV3-23_IGHD3-22_IGHJ4 (Fragment) OS=Homo sapiens OX=9606 PE=2 SV=1	15	1	1	1	127	13.8	5.41	2.4	0	1		690.729	336.244	555.482	390.915	593.189	422.204	425.814	417.488	428.569	603.678	699.125	493.02
A0A5C2GWD7		IG c759_light_IGKV1D-33_IGKJ3 (Fragment) OS=Homo sapiens OX=9606 PE=2 SV=1	17	1	1	1	107	11.8	5.34	2.85	0	1		145.846	123.674	125.476	118.199	100.718	129.813	137.579	115.596	116.561	116.628	121.072	110.827
A0A5C2GR15		IG c81_heavy_IGHV3-15_IGHD3-22_IGHJ4 (Fragment) OS=Homo sapiens OX=9606 PE=2 SV=1	9	1	14	1	127	13.9	7.39	48.88	0	1		7062.88	6849.14	7483.1	7363.71	6419.81	6991.96	9022.99	7464.85	6002.57	5579.74	6926.56	4907.7
A0A5C2GJ30		IG c883_heavy_IGHV3-23_IGHD7-27_IGHJ4 (Fragment) OS=Homo sapiens OX=9606 PE=2 SV=1	15	2	11	2	119	12.9	7.96	30.62	0	1		4415.47	3369.78	5484.6	5269.81	3332.43	6419.38	7295.61	5383.33	3018.22	4845.22	3525.53	2552.69
A0A5C2GIQ7		IG c885_light_IGLV1-47_IGLJ3 (Fragment) OS=Homo sapiens OX=9606 PE=2 SV=1	12	1	1	1	110	11.6	7.99	1.83	0	1		1258.69	713.364	1114.5	625.853	686.021	283.465	550.208	813.196	660.668	682.39	666.001	471.985
A0A5C2GWH0		IG c907_heavy_IGHV3-9_IGHD6-19_IGHJ4 (Fragment) OS=Homo sapiens OX=9606 PE=2 SV=1	13	1	1	1	122	13.3	6.52	3.42	0	1		284.728	289.938	324.248	323.442	323.247	307.304	327.148	317.081	292.473	288.643	294.997	278.586
A0A5C2GMG8		IG c919_light_IGKV2-24_IGKJ2 (Fragment) OS=Homo sapiens OX=9606 PE=2 SV=1	18	2	3	1	112	12.3	9.35	10.57	0	1		1130.16	1054.18	1039.16	1240.51	1178.68	874.687	1030.99	994.13	1163.38	1163.4	1434.9	862.235
A0A5C2GHM0		IG c933_heavy_IGHV4-34_IGHD1-26_IGHJ4 (Fragment) OS=Homo sapiens OX=9606 PE=2 SV=1	6	1	2	1	125	13.7	8.79	5.51	0	1		1383.25	695.07	878.242	838.009	990.835	1046.3	1260.11	1094.76	1005.79	1071.96	1275.72	898.759
A0A2Y9CYE1	IgH	Ig heavy chain variable region (Fragment) OS=Homo sapiens OX=9606 GN=IgH PE=2 SV=1	16	2	3	2	98	11	7.96	8.26	0	1		2743.22	1921.9	2391.96	2071.51	2095.78	1974.32	2651.85	2402.95	1998.1	2390.55	2446.05	1972.29
Q9NP10	IGF1	IGF1 protein OS=Homo sapiens OX=9606 GN=IGF1 PE=1 SV=1	22	3	9	3	130	14.4	9.13	26.79	0	1		3260.94	2237.37	3969.48	2327.58	2952.84	2486.23	2816.32	2850.93	3263.52	2565.44	3168.02	2409.21
S6BGE0		IgG H chain OS=Homo sapiens OX=9606 PE=2 SV=1	21	5	45	1	300	32.2	7.85	283.16	0	1		1316.79	1001.97	1043.06	720.004	999.956	801.024	933.6	1096.66	1180.31	1128.83	1380.29	835.13
S6BGD6		IgG L chain OS=Homo sapiens OX=9606 PE=1 SV=1	31	6	60	3	235	24.8	7.24	253.02	2	1		16741.6	10739.5	13314.4	11391.2	13521.6	12185.3	13075.1	12569.6	13210.4	14650	19165.8	13034.9
S6AWF4		IgG L chain OS=Homo sapiens OX=9606 PE=2 SV=1	33	5	19	2	180	19.8	7.09	92.91	2	1		6562.07	4331.16	5345.73	4756.9	5300.6	5203.61	5207.58	5064.69	5556.42	6077.01	8127.83	5178.96
A0A4V1EJ14		IgG1_IGHV1-69 (Fragment) OS=Homo sapiens OX=9606 PE=2 SV=1	10	2	4	1	160	17	8.47	10.31	0	1		2131.68	1100.11	1621.8	1208.87	1079.87	1542.96	1259.37	1374.87	1572.97	1546.27	2370.77	1235.01
Q9Y6R7	FCGBP	IgGFc-binding protein OS=Homo sapiens OX=9606 GN=FCGBP PE=1 SV=3	13	39	94	39	5405	571.6	5.34	293.8	0	1		37047.9	32782.6	40669.1	37024.6	33861	35579.9	31389.2	31834.9	32389.8	38578.3	37107	33222
A0A5C2G8V5		IGH + IGL c113_heavy_IGHV3-33_IGHD6-6_IGHJ6 (Fragment) OS=Homo sapiens OX=9606 PE=2 SV=1	15	2	24	1	123	13.6	9.07	73.27	0	1		8853.72	7538.01	11828.7	11912.5	7256.24	14384.1	17341.2	12457.7	6658.4	11145.1	7820.38	5514.79
A0A5C2GBN3		IGH + IGL c138_heavy_IGHV1-69_IGHD2-2_IGHJ5 (Fragment) OS=Homo sapiens OX=9606 PE=2 SV=1	19	3	3	2	124	13.2	9.22	5.82	1	1		2251.96	1410.72	1589.24	1595.5	1732.54	1603.18	2695.54	2098.38	1702.93	2030.16	2533.8	1547.4
A0A5C2GD53		IGH + IGL c19_heavy_IGHV3-21_IGHD1-26_IGHJ3 (Fragment) OS=Homo sapiens OX=9606 PE=2 SV=1	6	1	1	1	119	12.7	6.61	2.49	0	1		488.375	450.009	492.79	501.033	358.878	425.368	615.808	625.449	368.847	399.509	466.845	276.807
A0A5C2GBT5		IGH + IGL c208_heavy_IGHV3-23_IGHD6-13_IGHJ4 (Fragment) OS=Homo sapiens OX=9606 PE=2 SV=1	25	2	2	1	121	12.9	8.48	6.04	0	1		587.462	638.283	744.488	591.874	671.578	579.924	707.669	669.119	661.133	717.053	708.262	788.874
A0A5C2GB61		IGH + IGL c40_heavy_IGHV3-53_IGHD2-2_IGHJ4 (Fragment) OS=Homo sapiens OX=9606 PE=2 SV=1	27	1	1	1	115	12.4	5.06	0	0	1		124.158	79.4638	93.2935	130.759	102.713	107.669	63.8986	50.8178	93.7698	106.87	159.491	107.06
A0A5C2G617		IGH c127_heavy__IGHV1-69_IGHD3-22_IGHJ4 (Fragment) OS=Homo sapiens OX=9606 PE=2 SV=1	26	3	3	2	121	13.1	6.52	5.12	0	1		1168.66	989.677	776.019	1001.58	1066.47	729.282	1404.81	1132.06	1056.68	971.869	1801.44	851.875
A0A5C2GA64		IGH c155_heavy__IGHV3-33_IGHD1-20_IGHJ6 (Fragment) OS=Homo sapiens OX=9606 PE=2 SV=1	27	3	6	1	126	13.9	8.46	22.27	1	1		2955.42	2144.76	2234.11	2339.45	2323.16	2403.3	1993.19	2329.24	2841.65	2536.36	2919.75	2370.91
A0A5C2G6X8		IGH c397_heavy__IGHV5-51_IGHD3-10_IGHJ5 (Fragment) OS=Homo sapiens OX=9606 PE=2 SV=1	15	2	6	2	129	14.2	9.36	19.41	0	1		5081.33	3593.12	3761.88	3112.42	3390.1	3439.21	4226.77	3825.41	3562.79	4180.49	4308.14	3422.04
A0A5C2G767		IGH c442_heavy__IGHV3-23_IGHD4-17_IGHJ4 (Fragment) OS=Homo sapiens OX=9606 PE=2 SV=1	10	1	1	1	120	12.9	8.48	0	0	1		218.769	312.424	302.39	429.958	261.201	227.767	433.788	394.703	201.866	231.49	349.718	205.643
Q6GMX6	IGH@	IGH@ protein OS=Homo sapiens OX=9606 GN=IGH@ PE=1 SV=1	37	14	134	4	465	51.1	8.69	612.99	13	1		62444.4	47196.5	52406.5	49982.3	55113.2	45269.6	45704.9	48982.2	54524.6	53442.2	69050.9	46930.4
A0A5C2FVS1		IGL c1168_light_IGKV4-1_IGKJ5 (Fragment) OS=Homo sapiens OX=9606 PE=2 SV=1	27	2	6	1	113	12.6	7.99	24.05	0	1		645.662	470.685	499.767	415.645	612.668	595.402	362.128	305.688	321.124	462.237	344.63	473.764
A0A5C2FYF1		IGL c1196_light_IGKV1-5_IGKJ1 (Fragment) OS=Homo sapiens OX=9606 PE=2 SV=1	17	1	1	1	107	11.7	7.96	0	0	1		427.589	197.993	552.041	272.131	279.064	505.131	291.956	193.666	267.077	225.729	283.679	237.457
A0A5C2FWN1		IGL c1222_light_IGKV3-20_IGKJ4 (Fragment) OS=Homo sapiens OX=9606 PE=2 SV=1	17	1	2	1	107	11.5	8.5	7.36	0	1		462.409	336.435	386.382	326.752	375.221	338.486	396.682	350.14	342.334	338.453	448.051	329.761
A0A5C2FWQ0		IGL c1461_light_IGKV1-5_IGKJ2 (Fragment) OS=Homo sapiens OX=9606 PE=2 SV=1	27	2	9	2	107	11.8	8.79	35.42	0	1		2251.26	1620.05	1851.08	2020.2	1734.63	1665.32	1752.91	1839.6	1990.28	1599.52	2661.2	1742.26
A0A5C2FXY2		IGL c1504_light_IGLV7-46_IGLJ3 (Fragment) OS=Homo sapiens OX=9606 PE=2 SV=1	15	2	2	1	109	11.4	8	4.27	0	1		713.71	649.145	683.563	625.756	704.549	493.607	654.403	591.832	557.317	654.975	806.283	658.267
A0A5C2FVR7		IGL c180_light_IGKV3-20_IGKJ1 (Fragment) OS=Homo sapiens OX=9606 PE=2 SV=1	17	1	1	1	108	11.6	8.51	5.59	0	1		929.295	443.244	681.703	487.208	614.378	438.134	471.425	500.806	606.62	552.287	954.353	449.903
A0A5C2FYV6		IGL c1854_light_IGKV4-1_IGKJ2 (Fragment) OS=Homo sapiens OX=9606 PE=2 SV=1	16	1	4	1	113	12.5	9.1	16	0	1		772.207	513.371	711.281	527.419	566.395	684.317	590.823	590.38	606.062	564.833	647.103	576.637
A0A5C2G1W4		IGL c2540_light_IGKV3-20_IGKJ1 (Fragment) OS=Homo sapiens OX=9606 PE=2 SV=1	17	1	2	1	108	11.6	9.01	9.1	0	1		793.895	566.061	699.283	585.545	667.493	594.046	663.015	642.649	605.411	577.75	796.523	529.544
A0A5C2G363		IGL c3040_light_IGKV1-5_IGKJ1 (Fragment) OS=Homo sapiens OX=9606 PE=2 SV=1	17	1	1	1	106	11.5	7.94	2.81	0	1		145.746	72.1273	103.339	81.5907	84.4699	102.359	90.1598	108.225	118.887	76.4819	138.413	76.1873
A0A5C2G2J5		IGL c3144_light_IGKV1-27_IGKJ2 (Fragment) OS=Homo sapiens OX=9606 PE=2 SV=1	23	2	3	1	107	11.6	8.5	8.9	0	1		1945.04	1357.55	1693.61	1432.71	1626.69	1466.81	1815.1	1564.63	1519.39	1381.41	1877.35	1481.88
A0A5C2G1V2		IGL c3268_light_IGLV3-19_IGLJ1 (Fragment) OS=Homo sapiens OX=9606 PE=2 SV=1	8	1	1	1	108	11.5	7.97	2.27	0	1		543.39	474.401	505.533	526.932	532.759	460.391	492.902	455.238	444.569	387.893	624.259	470.624
A0A5C2G324		IGL c3314_light_IGKV3-11_IGKJ2 (Fragment) OS=Homo sapiens OX=9606 PE=2 SV=1	14	2	2	1	108	11.9	8.88	5.39	0	1		712.914	519.373	512.882	600.344	529.243	357.919	564.136	506.056	538.06	729.32	540.776	460.577
A0A5C2G4C4		IGL c3410_light_IGKV2D-28_IGKJ4 (Fragment) OS=Homo sapiens OX=9606 PE=2 SV=1	18	2	3	1	113	12.4	8.46	8.83	0	1		689.336	567.204	775.368	775.793	775.717	425.82	705.968	701.174	744.856	729.134	918.322	408.565
A0A5C2G4S6		IGL c3436_light_IGLV2-23_IGLJ2 (Fragment) OS=Homo sapiens OX=9606 PE=2 SV=1	7	1	1	1	110	11.3	7.08	3.06	0	1		565.675	545.48	478.745	502.104	607.917	346.282	518.419	516.108	536.479	622.078	589.475	423.216
A0A5C2G2K3		IGL c3518_light_IGKV3-11_IGKJ1 (Fragment) OS=Homo sapiens OX=9606 PE=2 SV=1	38	4	5	1	107	11.6	8.94	17.48	1	1		2377.81	1551.93	1981.86	1628.89	1886.94	1498.67	1791.93	2176.12	1709.44	1682.04	2138.81	1299.47
A0A5C2G7C5		IGL c3627_light_IGKV4-1_IGKJ1 (Fragment) OS=Homo sapiens OX=9606 PE=2 SV=1	32	3	7	1	115	12.8	7.12	29.06	3	1		3291.08	2275.68	2886.7	2175.79	2583.89	2508.14	2280.79	2399.49	2679.32	2698.61	3323.57	2331.14
A0A5C2G7Y6		IGL c3745_light_IGLV4-69_IGLJ3 (Fragment) OS=Homo sapiens OX=9606 PE=2 SV=1	15	2	5	1	111	11.8	7.39	12.48	0	1		1438.36	1143.94	1181.47	983.275	1086.99	935.47	887.457	1215.49	1212.68	1203.17	2882.27	1129.73
A0A5C2G5X7		IGL c3846_light_IGKV3-20_IGKJ1 (Fragment) OS=Homo sapiens OX=9606 PE=2 SV=1	23	2	2	1	108	11.7	8.91	8.37	0	1		227.325	178.46	208.724	198.817	203.811	168.791	219.233	201.819	203.261	181.308	223.35	175.922
A0A5C2G3T4		IGL c3958_light_IGKV3-20_IGKJ1 (Fragment) OS=Homo sapiens OX=9606 PE=2 SV=1	23	2	2	1	108	11.6	8.48	4.2	0	1		893.878	687.067	918.983	727.112	830.826	836.274	975.171	869.375	919.465	730.621	959.96	757.582
A0A5C2FXQ6		IGL c405_light_IGKV3-11_IGKJ4 (Fragment) OS=Homo sapiens OX=9606 PE=2 SV=1	32	3	3	1	107	11.6	7.96	9.15	0	1		223.445	305.088	244.721	284.983	327.523	180.202	360.107	409.111	344.009	311.782	367.163	176.759
Q6PIW7	IL1R2	IL1R2 protein (Fragment) OS=Homo sapiens OX=9606 GN=IL1R2 PE=2 SV=1	4	1	1	1	233	26.8	8.43	2.38	0	1		268.014	194.944	228.722	181.096	183.002	195.116	232.948	196.235	204.377	170.249	199.364	172.573
P0DOX2		Immunoglobulin alpha-2 heavy chain OS=Homo sapiens OX=9606 PE=1 SV=2	33	9	23	5	455	48.9	6.67	94.5	0	1		5334.72	3829.22	4760.11	4593.42	5316.38	5678.12	6048.15	4820.32	4807.01	5296.03	4805.82	6057.1
A0A4W9A917	IGHG3	Immunoglobulin heavy constant gamma 3 (Fragment) OS=Homo sapiens OX=9606 GN=IGHG3 PE=1 SV=1	42	12	67	4	377	41.3	7.9	223.78	3	1		6041.86	6413.99	5860.28	5336.99	7179.46	6320.41	6605.16	6635.68	6111.32	7097.3	6668.53	5932.98
A0A286YFJ8	IGHG4	Immunoglobulin heavy constant gamma 4 (Fragment) OS=Homo sapiens OX=9606 GN=IGHG4 PE=1 SV=1	39	10	47	5	396	43.8	6.24	200.39	0	1		5971.23	5567.71	6496.59	5487.51	5471.92	6916.94	6397.3	6091.1	6131.5	7593.92	7435.77	5633.99
P01871	IGHM	Immunoglobulin heavy constant mu OS=Homo sapiens OX=9606 GN=IGHM PE=1 SV=4	48	18	107	3	453	49.4	6.77	388.36	19	1		51618.9	30075.3	33291.4	27292.9	38569.3	29773	24552.4	27106	30431.6	35467.4	71575.4	34401.4
P01591	JCHAIN	Immunoglobulin J chain OS=Homo sapiens OX=9606 GN=JCHAIN PE=1 SV=4	9	1	1	1	159	18.1	5.24	3.11	0	1		135.997	74.7951	114.408	70.1018	86.2752	98.5181	74.1054	80.6383	88.3743	81.4073	102.901	83.827
P0DOX7		Immunoglobulin kappa light chain OS=Homo sapiens OX=9606 PE=1 SV=1	40	6	100	5	214	23.4	7.17	534.11	2	1		30330.1	21383.3	26574.3	24405.2	26101.4	27933.6	25215.2	24182.4	26836.2	28083.8	38482	25497.2
A0A5H1ZRQ7	IGLC7	Immunoglobulin lambda constant 7 (Fragment) OS=Homo sapiens OX=9606 GN=IGLC7 PE=4 SV=1	48	4	25	1	106	11.3	8.29	114.78	0	1		302.337	239.725	286.112	297.835	266.807	460.73	301.525	317.192	396.754	361.5	346.188	341.796
P55103	INHBC	Inhibin beta C chain OS=Homo sapiens OX=9606 GN=INHBC PE=2 SV=1	8	2	2	2	352	38.2	7.11	10.46	0	1		991.772	888.299	894.613	766.739	857.906	707.138	832.915	849.383	855.371	808.497	949.888	863.282
A0A024R1U8	IGFBP4	Insulin-like growth factor binding protein 4, isoform CRA_a OS=Homo sapiens OX=9606 GN=IGFBP4 PE=4 SV=1	32	6	10	6	258	27.9	7.15	31.21	0	1		3311.58	3134.25	3290.2	2911.85	3211.47	3148.4	3303.59	3431.26	3305.11	3133.25	3124	2990.25
C9J6H2	IGFBP1	Insulin-like growth factor-binding protein 1 OS=Homo sapiens OX=9606 GN=IGFBP1 PE=1 SV=1	6	1	2	1	216	22.9	4.97	7.34	0	1		1141.9	1106.49	1071.99	1036.14	1092.5	1009.02	1308.7	1194.05	1138.91	1161.73	979.377	925.446
P18065	IGFBP2	Insulin-like growth factor-binding protein 2 OS=Homo sapiens OX=9606 GN=IGFBP2 PE=1 SV=2	14	5	9	5	325	34.8	7.5	23.15	0	1		1960.56	2348.66	1517.9	2007.74	1993.36	2066.51	1727.39	1699.77	1620.88	2030.35	1643.41	1856.44
P17936	IGFBP3	Insulin-like growth factor-binding protein 3 OS=Homo sapiens OX=9606 GN=IGFBP3 PE=1 SV=2	49	14	79	14	291	31.7	8.69	289.97	0	1		24623	24364.1	29739.5	22840.9	26777.8	25338.5	29245.8	30287.5	29465	25081.6	27373.4	24285.8
P24593	IGFBP5	Insulin-like growth factor-binding protein 5 OS=Homo sapiens OX=9606 GN=IGFBP5 PE=1 SV=1	10	3	4	3	272	30.6	8.21	10.41	0	1		2396.31	2104.36	2536.69	1784.48	2457.23	1806.99	2453.98	2429.54	2252.06	2246.97	2240.15	1597.11
P24592	IGFBP6	Insulin-like growth factor-binding protein 6 OS=Homo sapiens OX=9606 GN=IGFBP6 PE=1 SV=1	10	2	8	2	240	25.3	7.81	24.33	0	1		2183.01	2063.68	1992.18	1790.81	2245.15	1818.52	1893.14	1938.67	1783.21	1995.13	1774.55	1974.8
Q16270	IGFBP7	Insulin-like growth factor-binding protein 7 OS=Homo sapiens OX=9606 GN=IGFBP7 PE=1 SV=1	7	2	2	2	282	29.1	7.9	4.87	0	1		229.414	149.114	206.213	170.386	166.659	162.013	151.4	146.869	132.468	124.62	162.607	138.77
E7EMF1	ITGA2	Integrin alpha-2 OS=Homo sapiens OX=9606 GN=ITGA2 PE=1 SV=1	4	2	3	2	815	88.5	5.22	6.51	0	1		657.5	583.878	706.724	550.786	573.996	628.505	534.154	612.382	628.202	556.097	628.828	538.544
P08514	ITGA2B	Integrin alpha-IIb OS=Homo sapiens OX=9606 GN=ITGA2B PE=1 SV=3	4	4	5	4	1039	113.3	5.38	10.69	0	1		1591.17	1452.55	1408.15	1705.81	1556.94	1757.85	1549.94	1404.13	1507.76	1527.87	1311.03	1476.97
P20701	ITGAL	Integrin alpha-L OS=Homo sapiens OX=9606 GN=ITGAL PE=1 SV=3	1	1	3	1	1170	128.7	5.63	2.34	0	1		280.848	331.957	300.437	364.237	386.243	473.61	431.767	313.283	330.055	354.716	360.621	372.774
P05556	ITGB1	Integrin beta-1 OS=Homo sapiens OX=9606 GN=ITGB1 PE=1 SV=2	11	8	14	8	798	88.4	5.39	37.58	0	1		5351.93	4596.04	4986.22	4569.76	4260.65	4206.45	4177.97	4840.64	5235.58	4214.22	4144.8	3891.83
P05106	ITGB3	Integrin beta-3 OS=Homo sapiens OX=9606 GN=ITGB3 PE=1 SV=2	11	7	13	7	788	87	5.24	31.79	0	1		5017.66	3961.85	4348.24	4397.04	4131.33	3885.48	3769.7	4014.94	4434.72	3958.01	3765.7	3705.34
B2RMS9	ITIH4	Inter-alpha (Globulin) inhibitor H4 (Plasma Kallikrein-sensitive glycoprotein) OS=Homo sapiens OX=9606 GN=ITIH4 PE=2 SV=1	54	39	931	1	930	103.3	6.98	3779.71	78	1		265945	249640	250101	287763	260953	263726	239943	246043	255290	260306	264220	243560
H7C0N0	ITIH1	Inter-alpha-trypsin inhibitor heavy chain H1 (Fragment) OS=Homo sapiens OX=9606 GN=ITIH1 PE=1 SV=1	25	8	428	1	464	51.8	6.19	1894.35	0	1		945.412	592.93	1093.57	655.355	664.357	1613.46	779.967	580.775	709.786	627.932	629.659	660.778
P19823	ITIH2	Inter-alpha-trypsin inhibitor heavy chain H2 OS=Homo sapiens OX=9606 GN=ITIH2 PE=1 SV=2	52	38	994	38	946	106.4	6.86	3577.58	0	1		287585	295699	281514	255695	286877	295648	295745	298392	301839	261372	284983	251507
Q06033	ITIH3	Inter-alpha-trypsin inhibitor heavy chain H3 OS=Homo sapiens OX=9606 GN=ITIH3 PE=1 SV=2	35	29	339	29	890	99.8	5.74	1365.03	0	1		102884	103806	99412.3	136303	100965	109367	83630.2	106391	124108	109039	109037	87525.9
H7C0L5	ITIH4	Inter-alpha-trypsin inhibitor heavy chain H4 (Fragment) OS=Homo sapiens OX=9606 GN=ITIH4 PE=1 SV=1	56	29	576	3	719	80	5.45	2105.73	0	1		3704.94	3205.04	3517.43	3790.95	3441.41	4305.42	3140.07	3047.39	3308.55	3644.28	3324.82	3500.12
Q5NKV8	ICAM1	Intercellular adhesion molecule 1 OS=Homo sapiens OX=9606 GN=ICAM1 PE=2 SV=1	22	10	21	10	532	57.8	7.68	64.48	0	1		6403.29	5738.45	5858.79	7010.77	5142.4	5298.62	5042.89	5342.46	5456.14	5407.08	6115.08	5299.2
J3QQX6	ICAM2	Intercellular adhesion molecule 2 (Fragment) OS=Homo sapiens OX=9606 GN=ICAM2 PE=1 SV=1	15	3	6	3	214	23.7	6.51	26.85	0	1		3483.89	4019.4	4076.17	4417.88	3432.86	3896.44	3875.49	4045.21	3959.54	3839.52	4176.99	3908.37
P32942	ICAM3	Intercellular adhesion molecule 3 OS=Homo sapiens OX=9606 GN=ICAM3 PE=1 SV=2	10	5	6	5	547	59.5	5.43	20.14	0	1		1842.27	1801.85	1591.48	1765.79	1770.54	1442.07	1884	1825.31	1726.74	1842.54	1730.63	1434.9
P40189	IL6ST	Interleukin-6 receptor subunit beta OS=Homo sapiens OX=9606 GN=IL6ST PE=1 SV=2	6	5	7	5	918	103.5	5.95	24.18	0	1		2709.19	2708.82	2779.64	2616.06	2467.39	3089.76	2585.5	2600.08	2582.3	2463.59	2562.77	2829.19
B7ZKJ8	ITIH4	ITIH4 protein OS=Homo sapiens OX=9606 GN=ITIH4 PE=1 SV=1	54	39	933	1	935	103.8	6.89	3785.87	0	1		1642.31	1605.19	1503.21	2120.77	1723.41	1998.61	1563.02	1479.75	1544.6	1808.34	1630.32	1844.61
D3DNU8	KNG1	Kininogen 1, isoform CRA_a OS=Homo sapiens OX=9606 GN=KNG1 PE=4 SV=1	59	29	667	3	427	47.8	6.65	2766.18	0	1		20719.6	19227.2	18587.1	21609.9	20075	21822.7	18936	18620.7	17416.4	22656.5	17597.6	18024.1
B4E1C2	KNG1	Kininogen 1, isoform CRA_b OS=Homo sapiens OX=9606 GN=KNG1 PE=2 SV=1	50	38	680	12	644	71.9	6.81	2770.18	56	1		242721	247183	234325	234181	246252	200433	236089	240499	232321	264313	224683	236239
A0A161I202	LTF	Lactoferrin OS=Homo sapiens OX=9606 GN=LTF PE=2 SV=1	46	26	52	2	711	78.3	8.18	171.6	29	1		19252.3	18133.9	18173.4	16943	20759.5	18443.8	19287	23479.5	27968.5	17590.8	20670	22514.7
W8QEY1		Lactoferrin OS=Homo sapiens OX=9606 PE=2 SV=1	46	26	51	2	711	78.3	8.18	166.13	0	1		1117.52	1191.39	1101.01	944.719	1242.63	884.177	1121.36	1309.98	1414.45	1137.94	1192.86	1172.01
A0A087WX80	LAMA2	Laminin subunit alpha-2 OS=Homo sapiens OX=9606 GN=LAMA2 PE=1 SV=1	1	3	4	3	3121	343.5	6.39	7.01	0	1		317.459	324.144	338.759	328.31	295.692	357.015	269.948	287.595	305.961	281.859	268.103	305.063
P07942	LAMB1	Laminin subunit beta-1 OS=Homo sapiens OX=9606 GN=LAMB1 PE=1 SV=2	3	5	7	5	1786	197.9	4.94	19.78	0	1		3197.47	3366.26	3274.57	3168.21	3456.33	3109.19	3497.73	3867.06	3997.68	3016.44	3231.26	3145.87
Q14766	LTBP1	Latent-transforming growth factor beta-binding protein 1 OS=Homo sapiens OX=9606 GN=LTBP1 PE=1 SV=4	13	18	30	18	1721	186.7	5.96	95.78	0	1		10244.5	9062.88	10058.6	8933.02	8631.8	8035.55	8804.51	9136.14	9667.59	7993.15	9246.56	9906.13
A0A0S2Z3Y1	LGALS3BP	Lectin galactoside-binding soluble 3 binding protein isoform 1 (Fragment) OS=Homo sapiens OX=9606 GN=LGALS3BP PE=2 SV=1	37	18	126	18	585	65.3	5.27	465.25	0	1		42007	31026.3	40923.3	45260.5	41873.2	25757.3	34748	36753.5	34284.6	35243.2	40368.2	35622.6
P02750	LRG1	Leucine-rich alpha-2-glycoprotein OS=Homo sapiens OX=9606 GN=LRG1 PE=1 SV=2	41	11	99	11	347	38.2	6.95	420.94	0	1		34003.5	32029.8	33758.1	66156.4	32835.3	36707.6	26458.1	29874.3	32359.2	35430.5	40240.6	35829.8
D6RD58	LECT2	Leukocyte cell-derived chemotaxin-2 OS=Homo sapiens OX=9606 GN=LECT2 PE=1 SV=2	11	1	1	1	79	8.9	9.58	3.35	0	1		675.905	788.159	713.421	794.195	842.418	488.184	889.69	807.277	816.114	841.952	739.413	672.395
Q8N6C8	LILRA3	Leukocyte immunoglobulin-like receptor subfamily A member 3 OS=Homo sapiens OX=9606 GN=LILRA3 PE=1 SV=3	7	2	2	2	439	47.4	8.09	6.12	0	1		881.442	960.617	995.999	754.081	735.525	605.457	730.103	811.074	729.507	927.169	1133.78	882.329
A0A0G2JLS4	LILRB1	Leukocyte immunoglobulin-like receptor subfamily B member 1 (Fragment) OS=Homo sapiens OX=9606 GN=LILRB1 PE=1 SV=1	1	1	1	1	684	74	6.33	1.88	0	1		193.301	146.541	159.241	161.624	143.57	134.672	174.791	155.916	134.05	119.416	132.079	140.653
B4DVZ8		Leukotriene A(4) hydrolase OS=Homo sapiens OX=9606 PE=2 SV=1	9	5	6	5	561	63.8	5.83	16.68	0	1		2374.42	2251.09	2283.97	2458.14	2104.72	2073.85	2520.75	2350.91	2294.1	2189.54	1935.29	2286.25
Q13449	LSAMP	Limbic system-associated membrane protein OS=Homo sapiens OX=9606 GN=LSAMP PE=1 SV=2	5	2	3	2	338	37.4	6.98	8.48	0	1		1063.2	1051.42	1067.53	980.257	967.84	1084.83	975.065	1022.39	1107.75	841.115	914.272	778.199
P18428	LBP	Lipopolysaccharide-binding protein OS=Homo sapiens OX=9606 GN=LBP PE=1 SV=3	9	5	12	5	481	53.4	6.7	32.81	0	1		5818.22	7188.91	6093	8660.88	6722.81	5700.49	7502.93	7718.83	7675.92	9815.61	7678.64	7029.53
P05451	REG1A	Lithostathine-1-alpha OS=Homo sapiens OX=9606 GN=REG1A PE=1 SV=3	17	2	2	2	166	18.7	5.94	9.29	0	1		782.355	661.055	708.863	599.76	821.04	609.298	646.535	684.755	656.482	624.866	602.454	529.439
P00338	LDHA	L-lactate dehydrogenase A chain OS=Homo sapiens OX=9606 GN=LDHA PE=1 SV=2	20	6	11	5	332	36.7	8.27	34	0	1		4421.44	3993.87	3630.26	3844.79	3363.59	3183.99	3751.52	4305.66	4197.04	3577.18	3630.51	3589.8
A0A5F9ZHM4	LDHB	L-lactate dehydrogenase B chain OS=Homo sapiens OX=9606 GN=LDHB PE=4 SV=1	29	9	23	8	341	37.4	6.25	83.46	1	1		11039.9	12479.8	10572.2	12134.1	10314	9185.46	11715.8	13290.5	12323.6	10672.9	10294.6	11066.8
A0A024RA08	LOC90693	LOC90693 protein, isoform CRA_a OS=Homo sapiens OX=9606 GN=LOC90693 PE=4 SV=1	11	2	2	2	140	15.7	9.88	4.99	0	1		987.494	837.705	920.843	857.579	841.183	786.337	875.762	952.694	1009.42	921.5	913.442	754.652
H0YGT0	FCGR2C	Low affinity immunoglobulin gamma Fc region receptor II-c OS=Homo sapiens OX=9606 GN=FCGR2C PE=4 SV=1	5	2	2	2	322	35.4	6.9	6.1	0	1		1442.84	1246.84	1227.79	1566	1238.73	1237.69	1278.08	1306.97	1260.59	1210.33	1333.87	1276.87
M9MML6	FCGR3B	Low affinity immunoglobulin gamma Fc region receptor III-B OS=Homo sapiens OX=9606 GN=FCGR3B PE=1 SV=1	13	5	16	5	269	29.9	6.92	43.29	0	1		5938.79	5700.43	5880.84	7491.65	6818.78	7265.37	6170.31	7242.7	8919.67	6601.14	6650.36	6713.48
P14151	SELL	L-selectin OS=Homo sapiens OX=9606 GN=SELL PE=1 SV=2	19	7	99	7	372	42.2	6.6	399.85	0	1		29605.3	28411.2	25062.4	38721.4	26942.2	28493.1	26425.5	32193	34553.5	31534.1	32671	29540.3
Q9Y5Y7	LYVE1	Lymphatic vessel endothelial hyaluronic acid receptor 1 OS=Homo sapiens OX=9606 GN=LYVE1 PE=1 SV=2	18	6	25	6	322	35.2	8.28	69.59	0	1		11739.5	9873.24	10700.4	9773.36	8302.75	8383.42	8727.95	9691	10190.6	8325.94	9782.45	9204.01
E9PFH2	KDM5D	Lysine-specific demethylase 5D (Fragment) OS=Homo sapiens OX=9606 GN=KDM5D PE=1 SV=1	1	1	2	1	1476	166.8	5.81	2.13	0	1		342.23	881.344	707.096	770.731	880.425	125.972	1526.02	1506.1	646.9	712.313	754.885	159.805
Q7Z3D4	LYSMD3	LysM and putative peptidoglycan-binding domain-containing protein 3 OS=Homo sapiens OX=9606 GN=LYSMD3 PE=1 SV=2	2	1	12	1	306	34.5	5.97	18.73	0	1		4086.97	4092.01	4035.15	4174.47	3403.59	3372.44	3842.63	4502.23	3316.83	3362.51	3368.22	2910.4
E9PNF7	PRCP	Lysosomal Pro-X carboxypeptidase (Fragment) OS=Homo sapiens OX=9606 GN=PRCP PE=1 SV=1	9	1	1	1	116	13.5	6.52	2.97	0	1		521.404	685.352	623.29	682.811	713.386	545.239	663.227	678.278	698.157	700.697	678.566	596.835
A0A024RDY3	LAMP1	Lysosomal-associated membrane protein 1, isoform CRA_a OS=Homo sapiens OX=9606 GN=LAMP1 PE=3 SV=1	10	5	11	5	417	44.9	8.75	27.74	0	1		4225.45	3862.19	3648.31	3533.23	3966.85	2922.44	4150.33	4235.07	3994.52	3535.36	3656.36	3286.1
P13473	LAMP2	Lysosome-associated membrane glycoprotein 2 OS=Homo sapiens OX=9606 GN=LAMP2 PE=1 SV=2	6	3	8	3	410	44.9	5.63	22.15	0	1		3549.94	3490.79	3808.85	3388.16	3563.89	2782.68	3695.17	3953.62	3617.3	3102.03	3136.98	3405.72
P61626	LYZ	Lysozyme C OS=Homo sapiens OX=9606 GN=LYZ PE=1 SV=1	49	6	35	6	148	16.5	9.16	109.96	0	1		11003.2	10079.2	10890	11561.3	9626.72	12640.6	10732.4	12390	14458.7	11478.6	12778.2	12510.2
E7END4	LOXL3	Lysyl oxidase homolog 3 OS=Homo sapiens OX=9606 GN=LOXL3 PE=1 SV=1	1	1	1	1	697	77.1	6.83	3.31	0	1		271.695	422.854	304.343	343.109	307.664	318.828	293.87	341.987	352.753	283.903	313.168	351.32
E9PEK4	CSF1R	Macrophage colony-stimulating factor 1 receptor OS=Homo sapiens OX=9606 GN=CSF1R PE=1 SV=1	2	1	1	1	671	74.2	7.09	4.91	0	1		619.795	820.555	564.877	958.058	626.445	405.483	591.886	634.608	782.066	758.035	850.413	675.22
Q4ZG40	MARCO	Macrophage receptor with collagenous structure OS=Homo sapiens OX=9606 GN=MARCO PE=2 SV=1	3	2	2	2	520	52.6	8.78	4.93	0	1		799.367	815.314	737.977	1073.92	753.388	927.674	925.839	755.789	709.506	814.165	773.887	850.409
C9JF79	MDH1	Malate dehydrogenase (Fragment) OS=Homo sapiens OX=9606 GN=MDH1 PE=1 SV=1	4	1	2	1	222	24.2	8.94	4.83	0	1		678.691	520.707	610.547	639.484	469.668	732.785	515.548	571.504	555.177	501.826	501.734	630.324
P48740	MASP1	Mannan-binding lectin serine protease 1 OS=Homo sapiens OX=9606 GN=MASP1 PE=1 SV=3	37	22	135	9	699	79.2	5.49	516.61	18	1		43779.3	51324.2	39823.9	41334.7	46270.1	42889.2	42104.3	47373.7	50610.8	42802.5	43690.6	39962.1
O00187	MASP2	Mannan-binding lectin serine protease 2 OS=Homo sapiens OX=9606 GN=MASP2 PE=1 SV=4	20	11	53	11	686	75.7	5.63	201.05	0	1		15545	16738	14232.1	15059.7	14897.1	14900.6	13443.3	14670.3	15373.7	14536.1	14568.3	12144.5
Q0Z8D6		Mannose receptor OS=Homo sapiens OX=9606 PE=2 SV=1	4	6	8	6	1456	165.9	6.51	19.77	0	1		3311.78	2961.41	3083.99	2855.68	2375.13	3170.32	2598.9	2580.43	2509.46	2447.33	2608.45	2165.69
P11226	MBL2	Mannose-binding protein C OS=Homo sapiens OX=9606 GN=MBL2 PE=1 SV=2	57	15	82	15	248	26.1	5.49	299.94	0	1		40014	32380	32323.1	28023.4	37622.4	32610.8	24674	25006.4	21134.9	29228.6	21300	32688.9
P33908	MAN1A1	Mannosyl-oligosaccharide 1,2-alpha-mannosidase IA OS=Homo sapiens OX=9606 GN=MAN1A1 PE=1 SV=3	15	10	22	10	653	72.9	6.47	71.9	0	1		7624.38	8738.07	8376.23	10613.1	8825.72	9239.01	9569.48	9676.82	9743.32	10531	10691.2	10748.9
P10721	KIT	Mast/stem cell growth factor receptor Kit OS=Homo sapiens OX=9606 GN=KIT PE=1 SV=1	5	5	10	5	976	109.8	6.98	33.27	0	1		5226.77	4969.92	3897.03	5616.91	5077.31	4883.2	4831.31	5237.47	5302.83	4699.88	4623.8	4228.29
A0A024R6R4	MMP2	Matrix metallopeptidase 2 (Gelatinase A, 72kDa gelatinase, 72kDa type IV collagenase), isoform CRA_a OS=Homo sapiens OX=9606 GN=MMP2 PE=3 SV=1	16	10	24	10	660	73.8	5.47	77.2	0	1		11456.8	10242.5	10071	9183.73	9165.03	9145.57	9343.12	10719.4	10467.9	9797.31	9727.11	8614.4
Q9NR99	MXRA5	Matrix-remodeling-associated protein 5 OS=Homo sapiens OX=9606 GN=MXRA5 PE=1 SV=3	0	1	1	1	2828	312	8.32	2.53	0	1		89.537	101.664	94.3166	77.4041	84.3749	77.278	79.953	82.7604	90.793	70.4414	90.2331	70.4314
Q9UNH2		MC51L-53L-54L homolog (Fragment) OS=Homo sapiens OX=9606 PE=4 SV=1	5	1	1	1	184	19.8	7.34	3.39	0	1		567.864	407.324	480.606	649.805	331.228	413.279	315.984	396.155	393.405	388.729	524.162	389.413
Q16853	AOC3	Membrane primary amine oxidase OS=Homo sapiens OX=9606 GN=AOC3 PE=1 SV=3	8	6	7	6	763	84.6	6.52	19.92	0	1		2455.01	2650.8	2561.34	2435.36	2425.97	1991.38	2397.95	2683.85	2580.81	2494.91	2280.96	2556.36
A0A146E5L3	Meflin	Mesenchymal stromal cell-and fibroblast-expressing Linx paralogue OS=Homo sapiens OX=9606 GN=Meflin PE=2 SV=1	5	2	2	2	428	46	5.15	5.65	0	1		744.451	615.321	635.103	523.524	592.524	553.825	571.579	592.167	605.411	601.261	602.766	530.59
Q9H8M5	CNNM2	Metal transporter CNNM2 OS=Homo sapiens OX=9606 GN=CNNM2 PE=1 SV=2	1	1	3	1	875	96.6	6.38	7.49	0	1		1096.23	710.506	1074.13	1153.08	937.625	1329.43	875.23	782.594	750.345	956.071	1202.21	790.967
P01033	TIMP1	Metalloproteinase inhibitor 1 OS=Homo sapiens OX=9606 GN=TIMP1 PE=1 SV=1	25	4	6	4	207	23.2	8.1	20.84	0	1		2321.7	1876.55	2317.45	2377.52	2017.68	1972.73	2048.16	2145.63	2292.43	1838.63	2063.01	2289.18
Q13228	SELENBP1	Methanethiol oxidase OS=Homo sapiens OX=9606 GN=SELENBP1 PE=1 SV=2	4	1	1	1	472	52.4	6.37	3.76	0	1		177.184	100.235	169.1	156.463	120.101	158.849	103.45	142.401	126.236	112.632	147.447	132.491
E7BJ52	HLA-A	MHC class I antigen (Fragment) OS=Homo sapiens OX=9606 GN=HLA-A PE=3 SV=1	11	2	2	1	273	31.4	6.19	6.51	0	1		376.454	529.187	273.462	284.497	234.596	508.295	260.91	219.577	231.634	229.446	517.62	248.969
A5YVG4	HLA-A	MHC class I antigen (Fragment) OS=Homo sapiens OX=9606 GN=HLA-A PE=3 SV=1	29	4	4	3	181	20.9	6.7	15.1	1	1		1737.22	2690.34	788.111	753.984	739.135	2265.46	701.077	766.399	793.509	643.545	2590.07	661.93
E3SWF7	HLA-A	MHC class I antigen (Fragment) OS=Homo sapiens OX=9606 GN=HLA-A PE=3 SV=1	6	1	1	1	181	20.9	6.7	3.59	0	1		407.891	702.502	218.398	158.313	239.917	542.866	223.911	391.576	231.448	177.033	689.157	143.27
I7AY72	HLA-A	MHC class I antigen (Fragment) OS=Homo sapiens OX=9606 GN=HLA-A PE=3 SV=1	22	3	4	1	181	20.9	6.7	11.6	1	1		1236.9	1243.69	734.442	619.33	579.507	1190.46	635.903	752.215	648.11	562.788	1229.93	526.299
A0A1S5QR04	HLA-B	MHC class I antigen (Fragment) OS=Homo sapiens OX=9606 GN=HLA-B PE=3 SV=1	6	1	1	1	181	21.1	6.21	3.37	0	1		168.529	230.864	140.452	151.79	225.95	211.159	142.576	210.754	300.194	124.248	341.931	110.827
F4NBW3	HLA-B	MHC class I antigen (Fragment) OS=Homo sapiens OX=9606 GN=HLA-B PE=3 SV=1	7	1	2	1	336	38	6.86	5.96	0	1		435.448	448.39	247.418	217.218	175.781	428.87	209.239	187.3	187.819	185.861	379.519	178.015
A0A0U5LWB3	HLA-C	MHC class I antigen (Fragment) OS=Homo sapiens OX=9606 GN=HLA-C PE=3 SV=1	9	1	1	1	273	31.6	5.82	5.14	0	1		266.024	195.134	247.511	150.135	154.877	240.759	177.768	139.609	161.306	158.261	190.746	156.037
D3JTB0	HLA-C	MHC class I antigen (Fragment) OS=Homo sapiens OX=9606 GN=HLA-C PE=3 SV=1	5	1	2	1	181	20.8	6.6	4.09	0	1		714.804	617.607	602.082	569.48	328.663	487.958	352.346	573.515	597.131	610.926	412.643	442.368
A0A4P2SQP7	HLA-A	MHC class I antigen OS=Homo sapiens OX=9606 GN=HLA-A PE=3 SV=1	7	1	1	1	365	40.9	6.99	4.73	0	1		253.788	314.997	89.1078	95.319	65.4665	254.995	91.6483	128.217	82.5137	68.2111	253.047	60.0708
A0A0S4XRI5	HLA-A	MHC Class I Antigen OS=Homo sapiens OX=9606 GN=HLA-A PE=3 SV=1	5	2	3	2	365	40.8	6	7.58	0	1		1567.2	1140.22	1263.32	1265.73	636.802	1449.64	1264.15	953.252	803.09	924.567	1113.74	799.025
A0A455JVL9	HLA-C	MHC class I antigen OS=Homo sapiens OX=9606 GN=HLA-C PE=3 SV=1	7	1	1	1	366	40.7	6.02	4.9	0	1		200.364	179.794	139.894	104.569	100.243	164.159	107.49	94.1525	99.2583	86.0538	143.189	97.8505
M4XYZ4	HLA-DQB1	MHC class II antigen (Fragment) OS=Homo sapiens OX=9606 GN=HLA-DQB1 PE=4 SV=1	9	1	1	1	89	10.9	7.94	2.53	0	1		317.658	451.057	274.3	251.49	487.341	551.227	420.498	448.313	376.94	541.6	459.265	529.439
A0A0N7A545	HLA-DRB1	MHC class II antigen (Fragment) OS=Homo sapiens OX=9606 GN=HLA-DRB1 PE=4 SV=1	10	1	2	1	89	10.7	5.85	4.64	0	1		515.236	258.496	297.739	401.625	225.665	315.552	229.759	273.969	244.192	349.698	323.759	290.621
Q1HBJ4	MAPK1	Mitogen-activated protein kinase OS=Homo sapiens OX=9606 GN=MAPK1 PE=3 SV=1	2	1	2	1	360	41.4	6.98	4.63	0	1		724.255	1069.33	961.769	1080.54	1221.35	1112.62	1417.04	1559.38	1432.5	998.819	1035.24	877.515
P26038	MSN	Moesin OS=Homo sapiens OX=9606 GN=MSN PE=1 SV=3	2	2	4	2	577	67.8	6.4	10.08	0	1		1731.65	1703.52	1553.53	1439.42	1630.49	2037.02	1624.26	2328.35	2172.33	1177.9	1379.35	1314.34
B2R888		Monocyte differentiation antigen CD14 OS=Homo sapiens OX=9606 PE=2 SV=1	26	10	26	10	375	40	6.23	79.89	0	1		9521.27	10140.1	9209.45	9637.54	9421.95	8874.09	8649.6	9250.4	9691.13	8931.66	10186.8	8772.63
S4R364	MNX1	Motor neuron and pancreas homeobox protein 1 OS=Homo sapiens OX=9606 GN=MNX1 PE=4 SV=1	4	1	3	1	143	14.8	9.33	4.57	0	1		219.664	253.827	233.373	228.805	216.258	240.194	223.06	242.585	237.68	201.288	221.585	214.015
A0A087X1F1	MADCAM1	Mucosal addressin cell adhesion molecule 1 OS=Homo sapiens OX=9606 GN=MADCAM1 PE=1 SV=1	4	1	1	1	398	41.8	5.29	2.78	0	1		149.427	147.875	144.544	128.033	124.567	149.924	134.708	136.705	124.375	119.323	145.889	113.967
Q13201	MMRN1	Multimerin-1 OS=Homo sapiens OX=9606 GN=MMRN1 PE=1 SV=3	16	19	34	19	1228	138	7.93	119.09	0	1		17555.8	15402.3	17276.9	19633.5	14536.3	14147.4	17346.2	17909.6	16372.9	16308.8	12662.2	19363
Q9H8L6	MMRN2	Multimerin-2 OS=Homo sapiens OX=9606 GN=MMRN2 PE=1 SV=2	2	2	4	2	949	104.3	5.86	12.98	0	1		847.717	700.501	775.833	797.506	686.211	825.654	606.984	701.62	717.786	799.668	695.698	880.131
Q96KG7	MEGF10	Multiple epidermal growth factor-like domains protein 10 OS=Homo sapiens OX=9606 GN=MEGF10 PE=1 SV=1	2	2	2	2	1140	122.1	6.87	7	0	1		255.28	206.854	247.697	217.218	211.032	240.307	268.778	231.081	225.029	224.335	214.836	265.295
Q7Z7M0	MEGF8	Multiple epidermal growth factor-like domains protein 8 OS=Homo sapiens OX=9606 GN=MEGF8 PE=1 SV=2	2	5	6	5	2845	302.9	6.87	18.48	0	1		2007.12	1996.98	2021.67	2020.49	2129.13	1624.19	2337.46	2469.41	2604.35	2268.9	2200.69	1935.56
Q9H1U4	MEGF9	Multiple epidermal growth factor-like domains protein 9 OS=Homo sapiens OX=9606 GN=MEGF9 PE=2 SV=3	3	2	3	2	602	62.9	5.67	7.09	0	1		1400.66	1171.19	1293.27	1277.12	1152.36	1128.78	1260.54	1371.3	1222.17	1125.85	1146.45	1151.29
Q9UNW1	MINPP1	Multiple inositol polyphosphate phosphatase 1 OS=Homo sapiens OX=9606 GN=MINPP1 PE=1 SV=1	4	2	6	2	487	55	7.81	14.29	0	1		1370.31	1641.87	1374.75	1615.07	1598.94	1333.27	1332.62	1422.67	1408.87	1363.85	1343.84	1369.17
P05164	MPO	Myeloperoxidase OS=Homo sapiens OX=9606 GN=MPO PE=1 SV=1	5	4	6	4	745	83.8	8.97	12.72	0	1		3174.88	2791.72	2565.8	2239.95	2473.67	1989.57	2443.35	2811.51	3022.68	2219.09	2661.31	2174.06
Q6PKX1	MYOC	Myocilin (Fragment) OS=Homo sapiens OX=9606 GN=MYOC PE=4 SV=1	3	1	1	1	260	29.5	5.11	1.87	0	1		518.519	386.267	546.646	410.29	462.827	557.328	356.386	355.501	504.571	460.936	435.486	384.495
F2Z2F1	MB	Myoglobin (Fragment) OS=Homo sapiens OX=9606 GN=MB PE=1 SV=1	22	2	2	2	106	11.9	8.38	2.34	0	1		931.384	367.401	768.95	424.895	381.967	377.69	390.834	369.015	355.358	371.258	361.867	373.715
H3BPK4	MYLPF	Myosin regulatory light chain 2, skeletal muscle isoform (Fragment) OS=Homo sapiens OX=9606 GN=MYLPF PE=1 SV=1	5	1	1	1	199	22	5.81	2.94	0	1		345.116	254.684	318.76	275.636	270.418	256.576	263.568	242.808	210.517	225.357	196.768	241.539
P35580	MYH10	Myosin-10 OS=Homo sapiens OX=9606 GN=MYH10 PE=1 SV=3	0	1	2	1	1976	228.9	5.54	4.31	0	1		419.431	343.009	403.962	365.503	445.058	1422.41	355.642	447.42	411.266	335.294	402.363	266.97
P58546	MTPN	Myotrophin OS=Homo sapiens OX=9606 GN=MTPN PE=1 SV=2	14	1	1	1	118	12.9	5.52	3.6	0	1		522.697	345.773	502.092	445.633	437.742	461.295	388.176	381.412	407.917	376.927	447.324	429.286
P20933	AGA	N(4)-(beta-N-acetylglucosaminyl)-L-asparaginase OS=Homo sapiens OX=9606 GN=AGA PE=1 SV=2	2	1	1	1	346	37.2	6.28	3.44	0	1		319.249	464.682	402.473	400.262	346.621	291.487	327.786	399.394	378.8	306.114	502.357	392.344
Q9NY97	B3GNT2	N-acetyllactosaminide beta-1,3-N-acetylglucosaminyltransferase 2 OS=Homo sapiens OX=9606 GN=B3GNT2 PE=1 SV=2	6	3	3	3	397	46	8.54	7.84	0	1		1627.48	1475.99	1545.06	1400.77	1412.52	1413.49	1358.46	1421.33	1481.99	1227.24	1461.69	1350.34
Q96PD5	PGLYRP2	N-acetylmuramoyl-L-alanine amidase OS=Homo sapiens OX=9606 GN=PGLYRP2 PE=1 SV=1	38	13	117	13	576	62.2	7.55	604.88	0	1		30589.5	33081.2	27783.3	26646.3	30285	25687.2	31703.2	31364.6	32120.6	29859	31580.4	31947.7
P20929	NEB	Nebulin OS=Homo sapiens OX=9606 GN=NEB PE=1 SV=5	0	1	1	1	6669	772.4	9.07	0	0	1		849.309	710.125	846.431	752.426	755.003	562.638	841.739	674.592	744.205	739.728	591.447	528.288
Q92859	NEO1	Neogenin OS=Homo sapiens OX=9606 GN=NEO1 PE=1 SV=2	2	3	8	3	1461	159.9	6.54	22.58	0	1		2798.13	2569.52	2571.66	2374.99	2376.46	2512.44	2345.43	2473.09	2473.92	2427.35	2369.22	2657.97
H7BYX6	NCAM1	Neural cell adhesion molecule 1 OS=Homo sapiens OX=9606 GN=NCAM1 PE=1 SV=2	28	18	58	2	725	80.2	4.88	206.19	0	1		772.207	853.141	754.161	792.053	775.052	873.783	797.51	762.49	836.3	753.296	721.761	732.361
P13591	NCAM1	Neural cell adhesion molecule 1 OS=Homo sapiens OX=9606 GN=NCAM1 PE=1 SV=3	24	18	60	2	858	94.5	4.87	216.46	22	1		21004.5	22965.6	20849.4	20749	20461.3	20410.6	19615.2	21514	22065.7	20021.4	18598	18053.1
H9KV31	NCAM2	Neural cell adhesion molecule 2 OS=Homo sapiens OX=9606 GN=NCAM2 PE=1 SV=2	8	7	9	7	819	91.1	5.6	21.59	0	1		4115.42	3857.14	4170.77	3686.09	3606.36	3814.86	3515.27	3553.89	3766.79	3415.57	3412.35	3601.21
A0A087X0M8	CHL1	Neural cell adhesion molecule L1-like protein OS=Homo sapiens OX=9606 GN=CHL1 PE=1 SV=1	20	18	42	18	1171	130.7	5.8	153.8	0	1		18446.3	18361.9	17551.9	17343.2	18522.6	15168.8	18268.1	19160.4	19068.6	16539.3	18961.1	15841.7
A3KFI1	NBL1	Neuroblastoma suppressor of tumorigenicity 1 (Fragment) OS=Homo sapiens OX=9606 GN=NBL1 PE=1 SV=1	5	1	1	1	128	14	6.48	3.05	0	1		816.478	592.739	752.952	592.36	550.147	669.968	652.17	624.333	594.806	539.648	501.734	553.091
A0A024R1P8	NPTXR	Neuronal pentraxin receptor, isoform CRA_a OS=Homo sapiens OX=9606 GN=NPTXR PE=4 SV=1	2	1	1	1	489	51.7	6.07	0	0	1		253.987	264.308	198.121	238.736	218.348	182.575	208.282	217.232	234.145	164.859	183.997	160.224
Q59F20		Neuropilin-1 variant (Fragment) OS=Homo sapiens OX=9606 PE=2 SV=1	12	8	12	8	890	99.6	5.94	36.2	0	1		4493.67	4130.98	3862.42	4393.73	4019.97	3640.31	3598.74	4268.36	4054.89	3387.04	4017.29	3252.51
O60462	NRP2	Neuropilin-2 OS=Homo sapiens OX=9606 GN=NRP2 PE=1 SV=3	3	3	3	3	931	104.8	5.17	4.62	0	1		636.509	634.663	666.355	639.874	633.382	530.213	576.47	635.39	641.691	568.55	610.138	572.556
P59665	DEFA1	Neutrophil defensin 1 OS=Homo sapiens OX=9606 GN=DEFA1 PE=1 SV=1	17	2	6	2	94	10.2	6.99	13.1	0	1		3337.74	2506.83	2235.42	2276.95	2404.21	2237.22	2358.4	3171.92	4136.76	2282.1	2931.8	2815.27
P80188	LCN2	Neutrophil gelatinase-associated lipocalin OS=Homo sapiens OX=9606 GN=LCN2 PE=1 SV=2	12	2	4	2	198	22.6	8.91	10.91	0	1		2492.11	2609.54	2590.73	3189.63	2969.65	3250.42	2561.15	3244.3	3796.56	2552.34	3325.65	3338.43
Q9Y2I6	NINL	Ninein-like protein OS=Homo sapiens OX=9606 GN=NINL PE=1 SV=2	1	1	15	1	1382	156.2	5.06	39.84	0	1		2989.24	2060.34	2545.43	1970.54	2102.25	2211.46	2327.89	2240	2172.8	2122.63	2135.9	1895.37
H0Y8M3	NIPBL	Nipped-B-like protein (Fragment) OS=Homo sapiens OX=9606 GN=NIPBL PE=1 SV=8	5	1	1	1	150	17.3	8.82	2.18	0	1		122.069	136.06	115.803	163.084	107.464	116.821	129.498	141.955	150.981	141.812	155.857	150.072
P10153	RNASE2	Non-secretory ribonuclease OS=Homo sapiens OX=9606 GN=RNASE2 PE=1 SV=2	9	1	1	1	161	18.3	8.73	3.08	0	1		615.418	507.749	578.643	688.361	478.694	543.092	575.087	435.693	442.337	542.436	310.157	604.161
Q59FL3		Notch homolog 3 variant (Fragment) OS=Homo sapiens OX=9606 PE=2 SV=1	2	2	5	2	1289	134.4	5.31	11.98	0	1		1909.63	1570.51	1667.93	1380.32	1485.4	1530.76	1416.93	1731.04	1890.56	1407.81	1573.63	1421.92
Q6IQ50	NOTCH2	NOTCH2 protein OS=Homo sapiens OX=9606 GN=NOTCH2 PE=2 SV=2	4	3	3	3	1235	132	4.82	10.86	0	1		610.643	826.938	727.559	816.881	871.303	813.791	959.861	876.746	875.464	809.984	865.781	782.49
G3V3E8	NPC2	NPC intracellular cholesterol transporter 2 OS=Homo sapiens OX=9606 GN=NPC2 PE=1 SV=1	15	2	3	2	174	19.2	8.44	9.49	0	1		1447.22	1298.1	1562.64	1554.41	1420.03	1463.76	1416.4	1547.43	1481.62	1397.96	1613.19	1618.77
Q4KMQ7	NRCAM	NRCAM protein OS=Homo sapiens OX=9606 GN=NRCAM PE=2 SV=1	3	2	2	2	771	85.3	5.53	5.08	0	1		1036.04	779.87	895.729	726.722	722.317	684.204	845.567	886.686	893.976	591.225	696.841	687.046
Q8WWZ8	OIT3	Oncoprotein-induced transcript 3 protein OS=Homo sapiens OX=9606 GN=OIT3 PE=1 SV=2	5	3	3	3	545	60	5.58	8.15	0	1		1759	1393.57	1714.26	1664.04	1261.06	1510.87	1573.44	1623.93	1496.88	1327.05	1419.43	1488.27
Q7Z532		Osteoglycin OG OS=Homo sapiens OX=9606 PE=2 SV=1	6	2	2	2	298	33.9	5.48	5.44	0	1		1380.36	1188.81	1393.64	1364.16	1325.67	1466.36	1204.61	1156.63	1265.71	1291.64	1143.23	1017.96
Q3LGB0	opn	Osteopontin (Fragment) OS=Homo sapiens OX=9606 GN=opn PE=2 SV=1	15	3	5	3	273	30.8	4.59	18.33	0	1		581.195	467.827	577.341	516.709	500.548	570.546	528.838	512.98	570.898	482.31	517.62	464.554
Q86UD1	OAF	Out at first protein homolog OS=Homo sapiens OX=9606 GN=OAF PE=2 SV=1	7	2	2	2	273	30.7	6.84	6.45	0	1		991.374	997.967	935.167	927.583	979.528	858.531	1011.11	983.631	951.931	993.243	921.541	938.213
O95497	VNN1	Pantetheinase OS=Homo sapiens OX=9606 GN=VNN1 PE=1 SV=2	15	6	11	6	513	57	5.55	33.25	0	1		4878.28	6623.51	5541.61	4712.69	4685.37	5392.74	3574.07	4276.51	4919.57	3743.43	3901.1	3267.05
G3V5P6	PAPLN	Papilin OS=Homo sapiens OX=9606 GN=PAPLN PE=1 SV=1	1	1	1	1	929	99.8	7.03	2.61	0	1		67.2523	78.8922	67.5285	66.402	67.5569	67.6747	62.8354	63.1034	71.6297	64.308	76.5268	67.8151
Q6ZV29	PNPLA7	Patatin-like phospholipase domain-containing protein 7 OS=Homo sapiens OX=9606 GN=PNPLA7 PE=1 SV=4	0	1	1	1	1317	145.6	7.74	2.11	0	1		1544.81	1106.68	1643.1	1360.46	1143.91	858.87	886.713	732.334	788.857	920.106	868.792	1076.25
Q6TKP9		Patched (Fragment) OS=Homo sapiens OX=9606 PE=4 SV=1	4	1	1	1	651	73.2	6.38	2.39	0	1		253.29	432.668	340.712	569.772	368.38	205.058	535.536	318.756	291.077	388.636	326.874	331.75
Q6UXB8	PI16	Peptidase inhibitor 16 OS=Homo sapiens OX=9606 GN=PI16 PE=1 SV=1	29	10	47	2	463	49.4	5.39	158.89	9	1		18623.8	20587	21495.6	17686.4	14549.9	17547.3	16310	20295.7	19739.9	17535.1	16767.8	21701.1
P19021	PAM	Peptidyl-glycine alpha-amidating monooxygenase OS=Homo sapiens OX=9606 GN=PAM PE=1 SV=2	2	2	4	2	973	108.3	6.42	12.33	0	1		1714.63	1651.78	1564.6	1410.21	1418.5	1224.47	1578.97	1601.37	1547.67	1426.67	1435.11	1490.36
P62937	PPIA	Peptidyl-prolyl cis-trans isomerase A OS=Homo sapiens OX=9606 GN=PPIA PE=1 SV=2	24	5	12	4	165	18	7.81	33.58	1	1		5909.64	4556.98	4938.69	5643.68	6776.12	4592.84	4494.91	5087.14	5367.3	4277.6	4709.88	5269.27
V9HWC6	HEL-S-39	Peptidyl-prolyl cis-trans isomerase OS=Homo sapiens OX=9606 GN=HEL-S-39 PE=2 SV=1	14	3	3	2	208	22.7	9.32	11.59	0	1		1302.17	1115.35	1335.87	1233.69	1216.97	878.641	1078.09	1134.41	1163.38	1211.07	1022.47	1027.06
B1ALD9	POSTN	Periostin OS=Homo sapiens OX=9606 GN=POSTN PE=1 SV=1	20	13	21	13	808	90.1	7.94	76.81	0	1		10776.6	10926.9	10776.4	8496.63	9465.76	9331.88	9150.37	9802.69	10272.9	8097.79	8714.61	8025.83
P80108	GPLD1	Phosphatidylinositol-glycan-specific phospholipase D OS=Homo sapiens OX=9606 GN=GPLD1 PE=1 SV=3	24	18	56	18	840	92.3	6.37	219	0	1		26337.1	26325.6	28214.1	22230.8	28327.1	22141.2	25624.1	24868.2	24752.9	28307.8	25616.4	20022.1
A0A3B3ITK7	PGM1	Phosphoglucomutase-1 OS=Homo sapiens OX=9606 GN=PGM1 PE=1 SV=1	2	1	1	1	584	63.9	6.76	0	0	1		108.439	66.601	93.6655	63.7732	71.3576	79.3116	72.5106	77.5111	77.5834	66.4454	72.1657	72.9431
P55058	PLTP	Phospholipid transfer protein OS=Homo sapiens OX=9606 GN=PLTP PE=1 SV=1	15	7	24	7	493	54.7	7.01	74.53	0	1		6809.59	7646.63	7148.16	6252.79	6896.31	5762.29	6766.77	7068.03	6660.26	5689.4	7085.64	5804.15
P36955	SERPINF1	Pigment epithelium-derived factor OS=Homo sapiens OX=9606 GN=SERPINF1 PE=1 SV=4	44	18	153	18	418	46.3	6.38	527.35	0	1		58188.4	48742	67230.1	52169.1	49021.7	55792.6	48192.8	51188.1	53427.3	65336.8	50800.3	60534.2
Q9BTY2	FUCA2	Plasma alpha-L-fucosidase OS=Homo sapiens OX=9606 GN=FUCA2 PE=1 SV=2	15	7	15	7	467	54	6.25	41.33	0	1		5977.39	5341.32	5258.38	5985.43	5275.04	5027.93	4809.94	5322.13	5546.93	4853.21	5291.36	4819.58
P03952	KLKB1	Plasma kallikrein OS=Homo sapiens OX=9606 GN=KLKB1 PE=1 SV=1	51	32	308	31	638	71.3	8.22	1039.03	1	1		110343	124884	115488	112901	119113	99503.7	117199	107988	107583	102448	115484	133483
P05154	SERPINA5	Plasma serine protease inhibitor OS=Homo sapiens OX=9606 GN=SERPINA5 PE=1 SV=3	37	14	47	14	406	45.6	9.26	162.46	0	1		18942.2	17203.7	14353.3	21118.8	16214.6	17630.7	14606.1	16296.9	15270.3	23968.9	13863	16396.4
P00747	PLG	Plasminogen OS=Homo sapiens OX=9606 GN=PLG PE=1 SV=2	69	56	1110	47	810	90.5	7.24	4784.83	10	1		318781	315641	316500	321656	337794	324819	351975	330022	313421	312321	304016	309223
A0A0F7G8J1	PLG	Plasminogen OS=Homo sapiens OX=9606 GN=PLG PE=2 SV=1	13	11	93	2	809	90.6	7.36	277.7	0	1		430.176	1008.26	486	704.815	1033.97	396.332	885.118	1088.17	1015.47	844.461	1136.48	504.218
P13796	LCP1	Plastin-2 OS=Homo sapiens OX=9606 GN=LCP1 PE=1 SV=6	40	23	58	23	627	70.2	5.43	180.51	0	1		22139.3	20529.7	19781.8	24143.3	17782.9	16945	18417.8	20725.8	20988.6	21393.5	19888.4	23365
Q5VY43	PEAR1	Platelet endothelial aggregation receptor 1 OS=Homo sapiens OX=9606 GN=PEAR1 PE=1 SV=1	1	1	1	1	1037	110.6	6.81	1.73	0	1		195.489	193.419	189.191	189.08	210.082	170.712	215.405	229.294	167.26	175.081	175.067	171.317
P02776	PF4	Platelet factor 4 OS=Homo sapiens OX=9606 GN=PF4 PE=1 SV=2	44	5	20	2	101	10.8	8.62	91.93	3	1		7425.11	7080.76	7656.67	11135.8	7650.27	13554.8	6471.09	7369.81	9934.39	8438.57	9241.89	16450.4
P10720	PF4V1	Platelet factor 4 variant OS=Homo sapiens OX=9606 GN=PF4V1 PE=1 SV=1	45	4	21	1	104	11.5	9.1	95.05	0	1		1435.18	1023.5	1372.33	1205.26	1269.52	1252.6	951.887	1159.32	1214.26	1148.53	1401.68	1762.77
P40197	GP5	Platelet glycoprotein V OS=Homo sapiens OX=9606 GN=GP5 PE=1 SV=1	17	8	21	8	560	60.9	9.63	73.29	0	1		7912.29	7447.4	8060.35	7649.76	7456.34	6231.5	8256.74	7690.24	8295.19	7070.63	7512.4	7965.76
Q9HCN6	GP6	Platelet glycoprotein VI OS=Homo sapiens OX=9606 GN=GP6 PE=1 SV=4	4	1	1	1	339	36.8	9.2	2.78	0	1		203.05	123.102	154.125	144.877	140.53	138.287	152.995	121.404	142.143	128.616	124.914	201.038
A0A024RD39	PLA2G7	Platelet-activating factor acetylhydrolase OS=Homo sapiens OX=9606 GN=PLA2G7 PE=4 SV=1	18	8	12	8	441	50	7.56	44.26	0	1		5882.09	4594.99	4967.34	5415.56	5163.4	6526.71	5488.69	5027.94	5321.81	6127.2	5539.21	6047.58
P09619	PDGFRB	Platelet-derived growth factor receptor beta OS=Homo sapiens OX=9606 GN=PDGFRB PE=1 SV=1	1	1	1	1	1106	123.9	4.98	2.27	0	1		414.358	432.097	389.917	478.445	439.642	468.639	367.125	475.007	517.781	399.788	421.157	311.552
P08567	PLEK	Pleckstrin OS=Homo sapiens OX=9606 GN=PLEK PE=1 SV=3	9	2	3	2	350	40.1	8.28	12.08	0	1		1587.19	1217.02	1344.9	1500.76	1488.44	1042.91	1272.55	1332.32	1366.83	1157.64	1088.51	1131.93
Q6UX71	PLXDC2	Plexin domain-containing protein 2 OS=Homo sapiens OX=9606 GN=PLXDC2 PE=1 SV=1	17	9	20	9	529	59.5	6.46	65.59	0	1		5486.13	4631.48	5700.48	4839.56	5009.95	5760.71	5511.02	5636.86	5382.93	4423.87	5197.8	4852.44
B7ZKQ8	PODXL	Podocalyxin OS=Homo sapiens OX=9606 GN=PODXL PE=2 SV=1	9	5	10	5	560	58.8	5.49	31.71	0	1		3513.14	3019.72	3482.65	3332.95	2863.71	3175.4	3118.06	3073.3	3022.22	2980.01	3139.68	2862.26
Q6SYC2	PVRL1	Poliovirus receptor-related 1 (Fragment) OS=Homo sapiens OX=9606 GN=PVRL1 PE=4 SV=1	5	1	1	1	241	26.7	8.44	0	0	1		585.572	481.738	628.778	502.591	496.747	465.588	525.436	495.557	485.966	487.7	464.041	520.334
Q10471	GALNT2	Polypeptide N-acetylgalactosaminyltransferase 2 OS=Homo sapiens OX=9606 GN=GALNT2 PE=1 SV=1	5	2	4	2	571	64.7	8.35	10.49	0	1		1196.41	1050.66	1120.64	1299.32	1123.29	1470.09	1050.55	989.215	1057.7	896.781	1050.92	1017.23
A2VCQ4	PRKCSH	PRKCSH protein (Fragment) OS=Homo sapiens OX=9606 GN=PRKCSH PE=2 SV=1	9	2	3	2	181	20.3	4.72	2	0	1		946.606	815.886	857.872	945.985	806.597	962.924	730.103	1266.42	838.161	758.779	1085.7	662.557
A4D2D2	PCOLCE	Procollagen C-endopeptidase enhancer OS=Homo sapiens OX=9606 GN=PCOLCE PE=4 SV=1	22	8	33	8	449	47.9	7.43	98.26	0	1		8277.6	7357.08	7653.97	7278.13	7685.43	6970.72	7826.99	7985.2	7559.73	8685.11	8079.45	8970.85
P07737	PFN1	Profilin-1 OS=Homo sapiens OX=9606 GN=PFN1 PE=1 SV=2	48	6	8	6	140	15	8.27	30.08	0	1		3604.46	2800.39	2883.17	3096.94	3658.62	2576.5	2930.09	2914.26	3229.66	2759.11	2333.19	2952.36
Q07954	LRP1	Prolow-density lipoprotein receptor-related protein 1 OS=Homo sapiens OX=9606 GN=LRP1 PE=1 SV=2	3	14	17	14	4544	504.3	5.39	51.22	0	1		7162.37	6084.32	6780.57	5704.63	6255.33	6027.57	6569.44	6521.43	6420.54	6017.35	5625.08	6172.53
P27918	CFP	Properdin OS=Homo sapiens OX=9606 GN=CFP PE=1 SV=2	37	14	74	14	469	51.2	7.9	237.92	0	1		21994.3	24444	24546.3	24718.1	24336.5	22253.5	26414.3	25077.1	22931.6	26165.8	26022.6	23566.5
Q8NBP7	PCSK9	Proprotein convertase subtilisin/kexin type 9 OS=Homo sapiens OX=9606 GN=PCSK9 PE=1 SV=3	13	9	20	9	692	74.2	6.61	64.7	0	1		5854.73	5892.33	5106.4	5110.71	6429.78	4989.06	5569.6	6291.91	6881.57	6402.27	7369.21	4904.14
C9JIZ6	PSAP	Prosaposin OS=Homo sapiens OX=9606 GN=PSAP PE=1 SV=2	10	6	12	6	527	58.4	5.17	39.39	0	1		6118.56	6068.12	6325.54	6816.43	5523.7	5105.43	6085.15	6773.28	7273.49	5788.93	5734.84	6190.53
P41222	PTGDS	Prostaglandin-H2 D-isomerase OS=Homo sapiens OX=9606 GN=PTGDS PE=1 SV=1	22	4	8	4	190	21	7.8	31.16	0	1		4850.82	4648.06	5059.89	4844.04	4288.49	5363.7	4785.91	4425.73	5005.89	4888.9	4469.71	4751.76
P25787	PSMA2	Proteasome subunit alpha type-2 OS=Homo sapiens OX=9606 GN=PSMA2 PE=1 SV=2	5	1	1	1	234	25.9	7.43	2.23	0	1		351.682	296.798	291.879	285.373	248.279	265.163	273.669	269.837	282.147	305.091	293.855	322.959
P02760	AMBP	Protein AMBP OS=Homo sapiens OX=9606 GN=AMBP PE=1 SV=1	54	15	368	15	352	39	6.25	1505.39	0	1		106943	100084	104377	92680.8	101234	106201	106000	101426	102950	98992.2	97410.6	91282.3
Q8J008	PROC	Protein C (Fragment) OS=Homo sapiens OX=9606 GN=PROC PE=3 SV=1	45	6	13	1	195	22	5.73	58.27	0	1		1144.58	1077.43	1070.13	965.458	1151.41	1289.89	1212.48	1045.84	1046.07	1133.01	1064.73	1105.24
F5H0L2	CRB1	Protein crumbs homolog 1 OS=Homo sapiens OX=9606 GN=CRB1 PE=1 SV=1	1	1	1	1	1382	151.1	5.06	2.39	0	1		248.217	289.081	316.807	314.582	245.428	316.343	306.735	208.074	225.122	272.194	280.771	296.796
C9IZG4	CUTA	Protein CutA OS=Homo sapiens OX=9606 GN=CUTA PE=1 SV=1	10	1	1	1	135	14.4	5.45	4.89	0	1		677.198	727.847	569.62	616.604	612.288	534.732	627.291	627.907	604.481	523.014	516.27	500.241
B3KQT9		Protein disulfide-isomerase OS=Homo sapiens OX=9606 PE=2 SV=1	11	5	5	5	480	54.1	7.21	14.65	0	1		2211.37	2165.63	2109.2	2204.99	2206.29	2042.33	2166.71	2034.39	2177.64	1865.95	2104.54	2047.85
B4DNL5		Protein disulfide-isomerase OS=Homo sapiens OX=9606 PE=2 SV=1	13	7	8	7	492	55.3	4.79	23.42	0	1		4100.7	3391.51	3828.75	3492.53	3566.93	3267.93	3517.29	3793.69	3641.21	3223.58	3473.3	3510.37
Q92520	FAM3C	Protein FAM3C OS=Homo sapiens OX=9606 GN=FAM3C PE=1 SV=1	17	4	5	4	227	24.7	8.29	12	0	1		2632.29	2525.12	2411.4	2428.05	2237.45	2355.06	2494.28	2927.55	2363.97	2068.54	2555.71	2057.37
Q9ULI3	HEG1	Protein HEG homolog 1 OS=Homo sapiens OX=9606 GN=HEG1 PE=1 SV=3	4	4	9	4	1381	147.4	6.18	24.1	0	1		3720.56	3087.18	3893.58	2371.58	2899.15	2504.75	2841.63	2978.7	3104.92	2916.07	2753.72	2631.71
Q9NSD0		Protein S OS=Homo sapiens OX=9606 PE=2 SV=1	43	23	232	1	650	72.4	5.73	907.05	0	1		297.959	222.099	286.763	188.301	233.171	240.646	236.244	237.224	197.772	231.583	209.229	202.503
P80511	S100A12	Protein S100-A12 OS=Homo sapiens OX=9606 GN=S100A12 PE=1 SV=2	8	1	1	1	92	10.6	6.25	2.67	0	1		624.073	486.883	498.836	461.406	550.622	434.519	531.071	712.119	742.903	423.299	509.833	517.299
P26447	S100A4	Protein S100-A4 OS=Homo sapiens OX=9606 GN=S100A4 PE=1 SV=1	8	1	1	1	101	11.7	6.11	3.26	0	1		736.89	625.611	596.967	699.46	557.938	414.522	564.243	616.626	627.365	618.268	616.368	552.149
P06703	S100A6	Protein S100-A6 OS=Homo sapiens OX=9606 GN=S100A6 PE=1 SV=1	19	2	3	2	90	10.2	5.48	4.2	0	1		1406.43	1130.41	1125.38	1524.52	1059.15	1243.79	919.46	1161.33	1345.06	1106.71	1259.01	1315.49
P05109	S100A8	Protein S100-A8 OS=Homo sapiens OX=9606 GN=S100A8 PE=1 SV=1	63	7	24	7	93	10.8	7.03	64.35	0	1		7760.67	5926.92	6086.12	7741.67	7199.13	5993.9	6111.51	7375.72	8793.53	5417.21	6293.27	7486.45
P06702	S100A9	Protein S100-A9 OS=Homo sapiens OX=9606 GN=S100A9 PE=1 SV=1	39	4	17	4	114	13.2	6.13	81.12	0	1		5619.64	4323.06	4615.66	6876.7	5786.8	4968.39	4395.93	6029.89	7941.69	3612.4	4827.94	5758.21
Q2HXI4	PTPRD	Protein tyrosine phosphatase receptor type D OS=Homo sapiens OX=9606 GN=PTPRD PE=2 SV=1	1	2	2	1	1912	214.7	6.57	2.71	0	1		590.547	530.521	187.331	261.519	143.57	170.373	266.758	597.974	265.867	180.75	428.322	98.1644
D6W633	PTPRS	Protein tyrosine phosphatase, receptor type, S, isoform CRA_a OS=Homo sapiens OX=9606 GN=PTPRS PE=4 SV=1	3	3	3	2	1310	143.3	6.24	10.07	1	1		816.677	606.841	689.33	524.985	543.971	558.119	610.386	609.59	532.572	502.197	578.468	511.125
G3V2W1	SERPINA10	Protein Z-dependent protease inhibitor OS=Homo sapiens OX=9606 GN=SERPINA10 PE=1 SV=1	18	9	43	9	484	55.1	7.64	135.39	0	1		15865	15945.3	16511.8	17996.5	17365.5	15821.9	16542.8	17533.1	14654.9	16956.9	16209.8	14368.6
A0A024QZL1	PRG1	Proteoglycan 1, secretory granule, isoform CRA_a OS=Homo sapiens OX=9606 GN=PRG1 PE=4 SV=1	30	3	11	3	158	17.6	4.86	48.85	0	1		4469.99	2957.88	3766.71	5096.3	3059.92	3422.37	3053.52	3256.13	3541.67	3091.62	3240.81	3481.17
Q92954	PRG4	Proteoglycan 4 OS=Homo sapiens OX=9606 GN=PRG4 PE=1 SV=3	26	26	133	10	1404	151	9.51	354.07	24	1		52572.8	53862.2	48868.9	52263.6	49532.7	46369.7	58655.2	56112.4	52042.7	44969.8	50288.6	54941.8
P00734	F2	Prothrombin OS=Homo sapiens OX=9606 GN=F2 PE=1 SV=2	60	35	588	35	622	70	5.9	2753.21	0	1		185967	187966	182452	174982	196408	171325	188918	180168	180046	168459	172639	163174
E5RI69	TATDN1	Putative deoxyribonuclease TATDN1 OS=Homo sapiens OX=9606 GN=TATDN1 PE=1 SV=1	13	1	2	1	56	6.3	9.61	6.83	0	1		1538.15	1444.16	1426.38	1737.45	1416.98	1415.07	1526.76	1664.37	1583.67	1618.67	1693.14	1691.3
Q9HBR0	SLC38A10	Putative sodium-coupled neutral amino acid transporter 10 OS=Homo sapiens OX=9606 GN=SLC38A10 PE=1 SV=2	3	3	3	3	1119	119.7	5.73	7.14	0	1		1358.28	1056.37	1210.58	1169.92	953.968	986.537	962.626	1068.51	1067.47	986.459	1074.18	918.12
A0A024R5Z9	PKM2	Pyruvate kinase OS=Homo sapiens OX=9606 GN=PKM2 PE=3 SV=1	14	7	13	7	531	58	7.71	33.18	0	1		5287.06	3715.08	4305.45	3892.5	3608.07	3512.31	3254.58	3769.45	3853.68	3237.89	3531.55	3330.68
A0A024RB87	RAP1B	RAP1B, member of RAS oncogene family, isoform CRA_a OS=Homo sapiens OX=9606 GN=RAP1B PE=4 SV=1	4	1	1	1	184	20.8	5.78	0	0	1		623.775	488.788	483.582	598.592	520.027	314.761	485.247	520.463	477.035	479.243	424.272	418.507
B0YJ73	RSU1	Ras suppressor protein 1 variant 5 OS=Homo sapiens OX=9606 GN=RSU1 PE=4 SV=1	3	1	1	1	229	25.7	7.24	3.36	0	1		142.165	131.106	138.685	147.993	165.424	154.556	174.791	158.596	144.004	139.396	152.327	138.246
A0A087WVC6	PTPRJ	Receptor-type tyrosine-protein phosphatase eta OS=Homo sapiens OX=9606 GN=PTPRJ PE=1 SV=1	9	9	33	9	1342	146.5	5.62	116.34	0	1		8562.13	8396.97	8252.05	7662.03	7296.24	7713.45	7803.82	7931.48	7562.98	7522.74	9477.59	8061.73
P10586	PTPRF	Receptor-type tyrosine-protein phosphatase F OS=Homo sapiens OX=9606 GN=PTPRF PE=1 SV=2	2	3	3	3	1907	212.7	6.3	9.59	0	1		618.701	512.037	591.2	478.445	532.189	478.468	601.136	582.003	495.175	523.943	524.577	493.962
P23470	PTPRG	Receptor-type tyrosine-protein phosphatase gamma OS=Homo sapiens OX=9606 GN=PTPRG PE=1 SV=4	4	6	6	6	1445	161.9	6.42	18.75	0	1		3417.73	3131.2	3558.92	3194.99	2965.38	2980.29	3179.09	3247.65	3231.06	3427.19	2763.17	2947.23
A0A494C0U4	PTPRZ1	Receptor-type tyrosine-protein phosphatase zeta OS=Homo sapiens OX=9606 GN=PTPRZ1 PE=1 SV=1	1	3	5	3	2059	227.6	4.92	15.96	0	1		1911.32	1863.68	1646.17	1671.05	1683.22	1618.88	1763.75	1900.14	1807.58	1546.83	1693.04	1486.28
G3V1D7	RTN4RL2	Reticulon 4 receptor-like 2, isoform CRA_a OS=Homo sapiens OX=9606 GN=RTN4RL2 PE=1 SV=1	6	1	1	1	204	23	8.65	1.82	0	1		301.342	253.732	304.25	248.959	244.098	263.242	271.649	273.634	286.24	260.856	300.396	235.992
A0A090N7U9	RARRES2	Retinoic acid receptor responder (Tazarotene induced) 2 OS=Homo sapiens OX=9606 GN=RARRES2 PE=4 SV=1	18	3	9	3	163	18.6	9.09	28.45	0	1		2529.52	2812.96	2908.1	3049.53	3373	2834.09	2769.86	2797.1	3256.73	3325.43	3574.54	3330.16
Q5VY30	RBP4	Retinol-binding protein OS=Homo sapiens OX=9606 GN=RBP4 PE=1 SV=2	75	11	443	11	199	23	6.09	1797.25	0	1		107762	94778.3	131226	72620	94620.8	89526.8	108552	100654	97860.7	101256	85768.1	85514.5
W0UV28	RAA1	Ribonuclease A A1 OS=Homo sapiens OX=9606 GN=RAA1 PE=3 SV=1	29	4	6	4	147	16.5	9.64	18.93	0	1		4435.86	3588.45	3959.44	3436.94	4791.03	2887.53	4387.31	4793.96	4654.07	5007.48	4267.95	3249.05
E9PLZ3	RNH1	Ribonuclease inhibitor (Fragment) OS=Homo sapiens OX=9606 GN=RNH1 PE=1 SV=1	5	1	1	1	194	21	4.73	2.8	0	1		218.47	163.12	181.006	168.926	144.806	145.744	164.265	175.684	157.399	145.344	169.563	173.41
G3V357	RNASE1	Ribonuclease pancreatic OS=Homo sapiens OX=9606 GN=RNASE1 PE=1 SV=1	7	1	3	1	116	13	7.91	7.92	0	1		823.044	568.538	692.958	512.327	649.439	696.066	650.043	661.078	650.621	616.595	789.047	666.22
Q8WZ75	ROBO4	Roundabout homolog 4 OS=Homo sapiens OX=9606 GN=ROBO4 PE=1 SV=1	1	1	1	1	1007	107.4	6.64	2.63	0	1		211.307	272.597	222.863	190.249	168.655	245.843	167.136	199.139	155.818	237.81	177.351	169.433
A0A096LPE2	SAA2-SAA4	SAA2-SAA4 readthrough OS=Homo sapiens OX=9606 GN=SAA2-SAA4 PE=4 SV=1	37	8	97	6	208	23.3	8.98	223.15	2	1		32912.7	28990.7	31253.4	37682.5	33423.9	29886.7	29809.9	26380.1	26727.4	33616.9	29668.4	30645.7
F5GZZ9	CD163	Scavenger receptor cysteine-rich type 1 protein M130 OS=Homo sapiens OX=9606 GN=CD163 PE=1 SV=1	17	19	38	19	1109	120.2	6.1	97.98	0	1		16225.6	14187.7	16892.5	19059.2	13113	14939	15073.1	15113.8	15298.1	15727	15938.4	14523.4
Q13103	SPP2	Secreted phosphoprotein 24 OS=Homo sapiens OX=9606 GN=SPP2 PE=1 SV=1	21	4	12	4	211	24.3	8.32	42.14	0	1		6529.54	7470.55	6134.12	7404.6	5488.07	5909.84	5821.37	5335.31	4962.27	5437.19	4583.51	4739.21
A0A0S2Z4R6	SCGB1A1	Secretoglobin family 1A member 1 isoform 1 (Fragment) OS=Homo sapiens OX=9606 GN=SCGB1A1 PE=2 SV=1	8	1	1	1	91	10	5.06	2.35	0	1		596.914	690.306	715.188	647.468	784.933	662.06	660.038	751.991	799.834	847.528	912.611	669.674
B0QYH5	SEZ6L	Seizure 6-like protein OS=Homo sapiens OX=9606 GN=SEZ6L PE=1 SV=1	1	1	2	1	796	88.1	4.64	2.44	0	1		520.21	546.147	519.393	478.055	467.102	437.456	550.315	771.872	528.758	447.368	473.802	420.286
Q6NUL9	SELP	Selectin P (Granule membrane protein 140kDa, antigen CD62) OS=Homo sapiens OX=9606 GN=SELP PE=2 SV=1	6	4	4	4	829	90.7	6.73	9.43	0	1		1428.51	1674.74	1755.65	1820.7	1878.01	1577.42	1639.78	1773.26	1746.74	1399.54	1659.4	2206.4
P49908	SELENOP	Selenoprotein P OS=Homo sapiens OX=9606 GN=SELENOP PE=1 SV=3	16	7	77	7	381	43.2	7.87	258.33	0	1		18042.6	19714.8	18473.4	21189.2	17953	17239.4	19512.3	20264.1	17784.9	14774.3	15287.6	16885.3
Q4LE41	SEMA4D variant protein	SEMA4D variant protein (Fragment) OS=Homo sapiens OX=9606 GN=SEMA4D variant protein PE=2 SV=1	1	1	1	1	870	97.1	8.03	2.37	0	1		238.765	186.273	200.167	177.397	189.558	173.649	208.069	201.596	188.563	184.374	204.971	185.968
Q9NYY3	PLK2	Serine/threonine-protein kinase PLK2 OS=Homo sapiens OX=9606 GN=PLK2 PE=1 SV=3	2	1	2	1	685	78.2	8.24	0	0	1		577.912	818.649	879.544	664.409	669.868	186.981	853.541	1111.4	884.953	793.628	715.219	277.016
Q86U17	SERPINA11	Serpin A11 OS=Homo sapiens OX=9606 GN=SERPINA11 PE=2 SV=2	15	6	9	6	422	47	7.68	34.23	0	1		4385.33	4478.27	3766.62	4040.3	4359.46	3222.63	4907.65	4738.11	4245.97	4662.98	4154.88	3152.77
A0A024R6P0	SERPINA3	Serpin peptidase inhibitor, clade A (Alpha-1 antiproteinase, antitrypsin), member 3, isoform CRA_c OS=Homo sapiens OX=9606 GN=SERPINA3 PE=3 SV=1	52	18	588	18	423	47.6	5.52	2513.87	0	1		192853	171701	184595	234209	196781	203956	178403	189087	189696	192216	205982	182814
A0A024QYT5	SERPINE1	Serpin peptidase inhibitor, clade E (Nexin, plasminogen activator inhibitor type 1), member 1, isoform CRA_b OS=Homo sapiens OX=9606 GN=SERPINE1 PE=3 SV=1	4	2	3	2	402	45	7.2	7.89	0	1		868.907	755.669	826.154	819.315	696.758	642.401	628.673	795.773	773.694	649.585	699.748	738.745
P02768	ALB	Serum albumin OS=Homo sapiens OX=9606 GN=ALB PE=1 SV=2	77	59	2176	1	609	69.3	6.28	8868.05	97	1		770229	640564	650993	651334	568474	758502	782587	763051	726605	646065	619790	589705
D3DQX7	SAA1	Serum amyloid A protein OS=Homo sapiens OX=9606 GN=SAA1 PE=3 SV=1	57	8	21	2	122	13.6	6.79	75.11	6	1		2394.92	3046.78	2912.28	12368.1	2816.01	2978.03	3135.82	2532.96	2460.43	4423.87	2259.57	3317.6
P0DJI8	SAA1	Serum amyloid A-1 protein OS=Homo sapiens OX=9606 GN=SAA1 PE=1 SV=1	56	7	20	1	122	13.5	6.79	71.47	0	1		179.074	129.01	290.391	610.957	136.349	413.053	199.138	149.773	142.701	123.598	119.619	320.761
P0DJI9	SAA2	Serum amyloid A-2 protein OS=Homo sapiens OX=9606 GN=SAA2 PE=1 SV=1	38	6	15	2	122	13.5	9.14	36.64	0	1		1490.39	1888.46	1372.43	6869	1399.41	1546.12	1614.26	1375.32	1302.27	2685.7	1205.95	1350.86
P02743	APCS	Serum amyloid P-component OS=Homo sapiens OX=9606 GN=APCS PE=1 SV=2	28	7	94	7	223	25.4	6.54	294.26	0	1		40246.3	37901	45513.1	42703.2	43624.7	42176.9	42423.5	38688.6	41206	48051.4	43532.9	47152.1
P27169	PON1	Serum paraoxonase/arylesterase 1 OS=Homo sapiens OX=9606 GN=PON1 PE=1 SV=3	68	15	161	13	355	39.7	5.22	674.28	2	1		55184.3	64997.7	48181.3	51290.7	57288.7	54097.5	59835.7	56152.9	57555.3	58682.5	58381.3	62916.6
Q15166	PON3	Serum paraoxonase/lactonase 3 OS=Homo sapiens OX=9606 GN=PON3 PE=1 SV=3	35	11	25	9	354	39.6	5.41	91.6	0	1		8220.89	9999.2	7949.11	8940.81	9357.34	7925.85	9754.8	9337.29	9108.98	9691.83	8866.73	7670.74
I3L145	SHBG	Sex hormone-binding globulin OS=Homo sapiens OX=9606 GN=SHBG PE=1 SV=1	54	14	53	14	344	37.5	6.23	196.53	0	1		21854.4	25733.8	15703	20432.7	21736.8	33912.4	16692.3	19949.3	20307.5	17394.6	18692.3	14795
Q86YC4		Similar to plexin A (Fragment) OS=Homo sapiens OX=9606 PE=2 SV=1	4	1	5	1	200	23.1	6.1	17.68	0	1		1655.64	2267.58	2104.92	2508.77	2149.47	2426.8	1324.86	2073.48	2540.72	1943.09	2387.49	1922.47
Q9UIB8	CD84	SLAM family member 5 OS=Homo sapiens OX=9606 GN=CD84 PE=1 SV=1	4	1	1	1	345	38.8	7.06	2.17	0	1		380.93	261.64	392.521	256.358	275.073	397.123	318.324	277.878	305.124	221.918	288.974	303.703
B5A939	MET	Soluble MET variant 11 OS=Homo sapiens OX=9606 GN=MET PE=2 SV=1	2	1	1	1	596	67.5	7.14	3.15	0	1		393.565	239.058	311.598	231.725	257.875	314.535	252.405	255.206	222.238	245.709	224.596	241.644
A1L4H1	SSC5D	Soluble scavenger receptor cysteine-rich domain-containing protein SSC5D OS=Homo sapiens OX=9606 GN=SSC5D PE=1 SV=3	4	4	5	4	1573	165.6	6.13	16.74	0	1		1666.28	1440.26	1810.8	1638.53	1506.21	1401.28	1619.69	1569.65	1552.5	1464.77	1709.65	1495.39
P11169	SLC2A3	Solute carrier family 2, facilitated glucose transporter member 3 OS=Homo sapiens OX=9606 GN=SLC2A3 PE=1 SV=1	1	1	1	1	496	53.9	7.2	2	0	1		510.56	324.811	422.565	455.857	364.199	298.831	401.785	390.794	384.661	317.451	299.462	335.622
H9KVA1	SLC22A17	Solute carrier family 22 member 17 OS=Homo sapiens OX=9606 GN=SLC22A17 PE=1 SV=2	8	1	1	1	244	24.8	5.31	2.52	0	1		597.511	499.365	611.849	420.319	541.31	438.473	501.939	548.497	544.293	481.753	564.866	528.392
P09486	SPARC	SPARC OS=Homo sapiens OX=9606 GN=SPARC PE=1 SV=1	45	14	61	14	303	34.6	4.84	233.08	0	1		20411.9	19370.3	20528.5	25021.4	18262	21896.8	21583	21658	22790.9	16965.6	19587.1	22827.9
Q14515	SPARCL1	SPARC-like protein 1 OS=Homo sapiens OX=9606 GN=SPARCL1 PE=1 SV=2	33	15	30	15	664	75.2	4.81	112.98	0	1		8581.73	9710.02	8897.85	8913.84	8549.32	8594.35	8512.66	9067.34	9039.49	8272.78	9650.48	7852.94
A0A024R7X7	STAU2	Staufen, RNA binding protein, homolog 2 (Drosophila), isoform CRA_b OS=Homo sapiens OX=9606 GN=STAU2 PE=4 SV=1	2	1	1	1	570	62.6	9.61	1.78	0	1		642.876	756.907	712.491	601.902	546.346	865.536	408.909	655.382	751.182	613.249	462.172	527.032
O00391	QSOX1	Sulfhydryl oxidase 1 OS=Homo sapiens OX=9606 GN=QSOX1 PE=1 SV=3	26	17	49	17	747	82.5	8.92	167.93	0	1		19652.3	18620.9	20684.2	19217.4	18115.5	19436.2	18903.1	18353.9	18717.9	18665	19005.2	18615.7
Q7Z7M5	SOD2	Superoxide dismutase (Fragment) OS=Homo sapiens OX=9606 GN=SOD2 PE=2 SV=1	4	1	1	1	209	23.1	7.31	2.35	0	1		442.611	430.191	356.338	399.97	425.295	617.659	435.489	403.973	422.522	458.334	287.625	586.475
P00441	SOD1	Superoxide dismutase [Cu-Zn] OS=Homo sapiens OX=9606 GN=SOD1 PE=1 SV=2	5	1	3	1	154	15.9	6.13	8.35	0	1		1241.98	617.226	718.63	989.799	533.899	594.272	514.378	806.606	727.274	621.706	926.94	702.64
Q8TER0	SNED1	Sushi, nidogen and EGF-like domain-containing protein 1 OS=Homo sapiens OX=9606 GN=SNED1 PE=2 SV=2	0	1	2	1	1413	152.1	6.98	3.97	0	1		585.473	430.382	514.835	415.159	406.482	394.411	435.276	460.711	466.989	415.865	440.471	437.763
Q4LDE5	SVEP1	Sushi, von Willebrand factor type A, EGF and pentraxin domain-containing protein 1 OS=Homo sapiens OX=9606 GN=SVEP1 PE=1 SV=3	0	2	2	2	3571	389.9	5.5	3.61	0	1		941.432	888.108	912.658	841.027	790.349	829.495	779.01	819.786	793.136	807.939	752.6	782.804
A0A0S2Z4E6	TAZ	Tafazzin family protein (Fragment) OS=Homo sapiens OX=9606 GN=TAZ PE=2 SV=1	3	1	1	1	262	30.2	8.79	2.3	0	1		541.003	541.955	495.953	529.366	498.363	503.888	424.431	574.408	535.735	468.185	628.517	359.273
Q9Y490	TLN1	Talin-1 OS=Homo sapiens OX=9606 GN=TLN1 PE=1 SV=3	7	17	25	17	2541	269.6	6.07	75.68	0	1		11258.9	7351.83	8703.45	8351.76	8197	6535.98	7340.26	7303.35	7787.64	7683.32	6678.91	6960.99
D3YTG3	ABI3BP	Target of Nesh-SH3 OS=Homo sapiens OX=9606 GN=ABI3BP PE=1 SV=1	7	9	17	9	1777	195.2	9.73	54.82	0	1		8005.51	8433.27	8511.84	7889.76	8324.13	6535.98	8809.4	9542.91	8333.24	7841.02	8048.92	6936.39
A0A024R884	TNC	Tenascin C (Hexabrachion), isoform CRA_a OS=Homo sapiens OX=9606 GN=TNC PE=4 SV=1	12	25	40	25	2201	240.8	4.92	119.92	0	1		19122.8	16834.6	19778.3	18828.2	17549.9	18658.9	17853.9	19389.8	19070.1	16356.1	17669.4	18250.4
A0A140T902	TNXB	Tenascin-X OS=Homo sapiens OX=9606 GN=TNXB PE=1 SV=1	13	30	78	30	4222	455.9	5.2	266.34	0	1		27794.8	31217.2	35383.9	23837.4	24532.4	24502.1	27577.3	30718.5	32874.2	23223	21717	23600.6
A0A140VK24		Testicular secretory protein Li 24 OS=Homo sapiens OX=9606 PE=2 SV=1	20	6	19	6	440	49.5	6.11	100.22	0	1		8042.91	7998.5	7999.89	7436.83	8194.72	7726.67	7489.21	8036.13	9116.88	7839.72	7998.66	7761.37
A0A140VK00		Testicular tissue protein Li 227 OS=Homo sapiens OX=9606 PE=2 SV=1	67	22	309	22	298	34.2	6.05	1061.09	0	1		120913	110330	122874	121641	99499.1	118352	108336	110046	104977	106584	102527	99163.8
A0A140VJI7		Testicular tissue protein Li 61 OS=Homo sapiens OX=9606 PE=2 SV=1	46	22	84	22	540	60.6	6.71	280.52	0	1		31086.8	37971	35647.9	28651.4	31292.9	36974.7	32627.8	31319.6	30334.1	30213.2	28922.6	31576.5
A0A140VJJ6		Testicular tissue protein Li 70 OS=Homo sapiens OX=9606 PE=2 SV=1	5	2	2	2	437	49.5	6.09	5.01	0	1		1676.73	1574.6	1367.03	1353.55	1264.77	1297.57	1352.5	1344.49	1411.76	1428.16	1432.31	1390.21
P05452	CLEC3B	Tetranectin OS=Homo sapiens OX=9606 GN=CLEC3B PE=1 SV=3	73	12	135	1	202	22.5	5.67	558.49	0	1		8432.4	679.159	1179.33	628.969	728.683	631.781	713.198	712.677	683.924	683.691	716.362	702.744
B4DK09		Tetraspanin OS=Homo sapiens OX=9606 PE=2 SV=1	3	1	3	1	249	28.2	8.75	9.25	0	1		2520.17	1938.67	2387.31	1876.1	2173.7	1598.66	1683.37	1907.29	2151.31	1637.9	2015.55	1942.78
A0A024R9Q1	THBS1	Thrombospondin 1, isoform CRA_a OS=Homo sapiens OX=9606 GN=THBS1 PE=4 SV=1	58	57	384	57	1170	129.3	4.94	1435.81	0	1		142679	128464	136574	111514	124752	116409	130451	134686	147899	121385	147828	150191
Q2HIZ0	THBS3	Thrombospondin 3 OS=Homo sapiens OX=9606 GN=THBS3 PE=2 SV=1	3	3	5	2	956	104.1	4.65	15.91	0	1		1995.08	1882.26	1875.08	1813.69	1811.87	1414.39	1857.1	1884.05	2027.49	1785.57	2046.18	2113.15
P35443	THBS4	Thrombospondin-4 OS=Homo sapiens OX=9606 GN=THBS4 PE=1 SV=2	28	18	42	15	961	105.8	4.68	155.89	4	1		11655.4	11774	13154.5	8967.29	9741.02	8516.84	9856.65	11183.8	10470.5	7836.75	9319.55	10125
P05543	SERPINA7	Thyroxine-binding globulin OS=Homo sapiens OX=9606 GN=SERPINA7 PE=1 SV=2	45	16	308	16	415	46.3	6.3	1429.7	0	1		85486.5	85622.9	77689.1	74584.8	86053.2	85864.1	68514.9	78732.8	84370.4	71404.3	93780.5	67134.9
A0A024R8V7	TIMP2	TIMP metallopeptidase inhibitor 2, isoform CRA_b OS=Homo sapiens OX=9606 GN=TIMP2 PE=4 SV=1	17	3	8	3	179	20.2	7.17	23.6	0	1		2737.94	2435.46	2723	2459.7	2136.17	3383.28	3011.85	2265.69	2566.95	2397.98	2389.98	2255.48
P04066	FUCA1	Tissue alpha-L-fucosidase OS=Homo sapiens OX=9606 GN=FUCA1 PE=1 SV=4	5	2	5	2	466	53.7	6.84	12.01	0	1		2017.07	1696.28	1836.85	2028.77	1845.61	2007.08	1620.86	1827.88	2055.12	1677.4	1791.79	1706.89
C9JT76	TFPI	Tissue factor pathway inhibitor (Fragment) OS=Homo sapiens OX=9606 GN=TFPI PE=1 SV=1	9	1	1	1	105	12.1	5.21	2.4	0	1		864.828	861.525	632.405	804.905	734.099	563.993	662.908	514.321	520.85	796.973	676.385	786.466
A6NNK5	TP53BP1	TP53-binding protein 1 OS=Homo sapiens OX=9606 GN=TP53BP1 PE=1 SV=2	1	1	1	1	1927	208.9	4.67	2.64	0	1		83.5679	102.522	108.362	83.3433	107.559	88.8019	112.274	130.451	117.77	96.9267	122.63	70.3267
G3V0E5	TFRC	Transferrin receptor (P90, CD71), isoform CRA_c OS=Homo sapiens OX=9606 GN=TFRC PE=1 SV=1	32	20	53	20	679	75.9	6.81	186.92	0	1		25079.2	28040.6	28474	25393.9	27317	26487.5	26228	27270.9	27589.3	25878.1	27944.6	27642.7
A0A024R0P8	TGFB1	Transforming growth factor beta OS=Homo sapiens OX=9606 GN=TGFB1 PE=3 SV=1	14	5	9	5	390	44.3	8.53	19.87	0	1		2538.57	2316.17	2460.05	2503.61	2386.54	2541.13	2423.15	2402.84	2294.01	2296.13	2319.69	2771
Q15582	TGFBI	Transforming growth factor-beta-induced protein ig-h3 OS=Homo sapiens OX=9606 GN=TGFBI PE=1 SV=1	23	15	39	15	683	74.6	7.71	129.96	0	1		15116.1	16746.3	17128.8	15301.7	16601	15251.9	15932.5	16983	16496	14999.8	14204.6	16443.9
X6RJP6	TAGLN2	Transgelin-2 (Fragment) OS=Homo sapiens OX=9606 GN=TAGLN2 PE=1 SV=1	21	4	4	4	187	21.1	7.81	13.25	0	1		3029.14	2300.26	2727.09	2325.04	3456.14	2181.97	2527.77	2535.08	2589.93	2246.32	2065.81	2519.1
O43493	TGOLN2	Trans-Golgi network integral membrane protein 2 OS=Homo sapiens OX=9606 GN=TGOLN2 PE=1 SV=4	14	5	11	5	437	45.9	5.63	29.49	0	1		2494.8	2187.07	2422.37	2217.75	2007.99	2421.6	2124.81	2268.48	2385.46	1850.53	2102.67	1893.17
H7BYP1	TRPM3	Transient receptor potential cation channel subfamily M member 3 OS=Homo sapiens OX=9606 GN=TRPM3 PE=1 SV=2	1	1	2	1	1556	177.7	6.87	0	0	1		492.354	450.009	509.254	365.99	429.381	340.407	417.733	474.56	454.802	368.47	453.346	420.914
Q92545	TMEM131	Transmembrane protein 131 OS=Homo sapiens OX=9606 GN=TMEM131 PE=1 SV=3	1	1	2	1	1883	205	8.59	5.41	0	1		657.202	630.089	434.098	386.436	744.266	582.861	388.92	540.902	654.993	659.25	357.714	83.513
A0A087WV45	TTR	Transthyretin OS=Homo sapiens OX=9606 GN=TTR PE=1 SV=1	56	6	121	6	139	15.1	5.76	557.29	0	1		22617.9	23498.6	25628.4	22783.5	23467.9	28028.6	28845.9	28586.7	28810.4	23919.8	27391.3	25690.3
Q86YW5	TREML1	Trem-like transcript 1 protein OS=Homo sapiens OX=9606 GN=TREML1 PE=1 SV=2	13	3	9	3	311	32.7	6.05	38.15	0	1		1936.29	1992.41	2099.24	2416.57	2285.53	2328.85	2598.05	2580.09	2503.41	2249.2	2253.54	2610.78
U3KPZ0	TPI1	Triosephosphate isomerase (Fragment) OS=Homo sapiens OX=9606 GN=TPI1 PE=1 SV=1	18	2	3	2	113	12.4	6.16	7.69	0	1		948.894	1044.08	988.371	996.517	819.424	905.304	809.418	1008.87	913.326	859.98	1019.98	730.163
P67936	TPM4	Tropomyosin alpha-4 chain OS=Homo sapiens OX=9606 GN=TPM4 PE=1 SV=3	17	5	12	2	248	28.5	4.69	30.98	3	1		3294.17	2067.49	2724.58	2434.38	3249.95	2193.72	2280.57	2298.75	2370.66	2045.31	1995.51	2513.66
Q5TCU3	TPM2	Tropomyosin beta chain OS=Homo sapiens OX=9606 GN=TPM2 PE=1 SV=1	10	3	10	1	284	32.8	4.68	24.18	0	1		1666.98	1197.77	1723.46	1312.95	1912.12	1645.55	1267.13	1173.28	1198.17	1191.93	1209.06	1509.83
I0B0K8	FLG	Truncated profilaggrin OS=Homo sapiens OX=9606 GN=FLG PE=4 SV=1	1	2	3	2	4021	430.2	9.29	7.8	0	1		293.681	340.532	286.298	273.008	231.176	393.846	240.71	224.603	243.634	282.137	350.445	759.885
E7EQ64	PRSS1	Trypsin-1 OS=Homo sapiens OX=9606 GN=PRSS1 PE=1 SV=1	7	2	5	2	261	28.1	7.25	17.21	0	1		2803.5	3704.98	2703.74	2841.17	2706.36	2547.35	2829.61	3074.53	2657.56	2343.71	3053.18	2527.58
P0DPH8	TUBA3D	Tubulin alpha-3D chain OS=Homo sapiens OX=9606 GN=TUBA3D PE=1 SV=1	11	4	4	1	450	49.9	5.1	13.73	0	1		1312.51	746.808	918.89	908.89	850.115	753.121	889.477	1155.18	715.274	780.246	647.207	667.79
P68366	TUBA4A	Tubulin alpha-4A chain OS=Homo sapiens OX=9606 GN=TUBA4A PE=1 SV=1	11	4	5	1	448	49.9	5.06	14.17	3	1		2145.9	1504.86	1456.05	1802.88	1710.97	1064.04	1472.01	1380.12	1462.36	1499.06	1189.64	1238.46
C9J480	ST3GAL6	Type 2 lactosamine alpha-2,3-sialyltransferase (Fragment) OS=Homo sapiens OX=9606 GN=ST3GAL6 PE=1 SV=1	3	1	1	1	262	29.8	8.76	2.39	0	1		215.983	174.458	233.094	192.975	178.156	218.954	207.644	189.757	204.284	166.346	207.048	237.353
M1VE83	SDC4-ROS1_S4;R34	Tyrosine-protein kinase receptor OS=Homo sapiens OX=9606 GN=SDC4-ROS1_S4;R34 PE=2 SV=1	2	1	2	1	643	71.6	4.81	5.42	0	1		499.915	255.256	429.448	267.361	288.186	274.879	313.752	313.842	291.449	236.88	295.308	374.239
P30530	AXL	Tyrosine-protein kinase receptor UFO OS=Homo sapiens OX=9606 GN=AXL PE=1 SV=4	1	1	1	1	894	98.3	5.39	3.46	0	1		504.094	528.997	418.379	524.985	469.288	665.788	479.08	441.389	503.641	445.788	473.906	645.918
B7ZKM7	UACA	UACA protein OS=Homo sapiens OX=9606 GN=UACA PE=2 SV=1	1	1	10	1	1307	150.5	7.02	23.27	0	1		2773.06	3052.4	3193.56	2930.26	3114.08	2717.95	3348.46	3297.68	2989.19	2647.32	2991.71	2555.83
M0R1V7	UBA52	Ubiquitin-60S ribosomal protein L40 (Fragment) OS=Homo sapiens OX=9606 GN=UBA52 PE=1 SV=1	14	1	1	1	63	7.1	5.36	3.55	0	1		495.239	391.221	422.565	434.923	364.009	385.825	420.498	459.035	399.452	391.517	435.175	399.774
Q8TBN2		Uncharacterized protein (Fragment) OS=Homo sapiens OX=9606 PE=2 SV=1	13	6	14	6	439	47.7	6.2	47.46	0	1		3914.56	3764.53	3940.37	3073.58	3258.12	3231.1	3447.23	4002.99	3434.32	2904.64	3231.16	3274.17
Q7Z3N1	DKFZp686A04130	Uncharacterized protein DKFZp686A04130 OS=Homo sapiens OX=9606 GN=DKFZp686A04130 PE=2 SV=1	3	2	3	2	681	75.4	6.77	7.22	0	1		1836.4	1537.44	1719.46	1606.01	1494.61	1453.71	1531.87	1543.97	1449.8	1476.67	1586.61	1548.76
Q6MZU6	DKFZp686C15213	Uncharacterized protein DKFZp686C15213 OS=Homo sapiens OX=9606 GN=DKFZp686C15213 PE=2 SV=1	26	10	68	4	464	51.1	7.71	251.99	0	1		7464.21	7277.04	10844.2	7257.39	7619.01	8555.14	7910.24	7912.16	9755.97	12189.6	8372.37	8286.42
Q6MZL2	DKFZp686M0562	Uncharacterized protein DKFZp686M0562 (Fragment) OS=Homo sapiens OX=9606 GN=DKFZp686M0562 PE=2 SV=1	22	6	17	6	321	35.1	5.97	69.74	0	1		7278.86	6198.47	6918.41	5851.75	6795.79	6204.15	7112.63	7464.85	7707.45	6758.01	7011.39	7793.29
Q6GMV7		Uncharacterized protein OS=Homo sapiens OX=9606 PE=2 SV=1	31	6	38	3	236	24.9	6.89	168.72	4	1		16070.4	12378.3	12795	13436.5	12607.3	14430	13647.5	11719.4	14198.6	15358.5	16884.6	15284.8
A0A3B3IRZ5		Uncharacterized protein OS=Homo sapiens OX=9606 PE=4 SV=1	1	1	2	1	738	83.7	9.19	4.52	0	1		546.275	368.545	472.327	393.933	436.127	402.885	368.188	431.002	436.011	338.918	342.138	335.622
P07911	UMOD	Uromodulin OS=Homo sapiens OX=9606 GN=UMOD PE=1 SV=1	1	1	2	1	640	69.7	5.24	4.09	0	1		513.943	578.066	514.463	632.864	567.155	677.199	682.365	631.816	418.057	485.005	313.064	336.459
P19320	VCAM1	Vascular cell adhesion protein 1 OS=Homo sapiens OX=9606 GN=VCAM1 PE=1 SV=1	28	20	60	20	739	81.2	5.22	194.75	0	1		25135.9	25114.4	23860.5	27829.4	22475.1	24215.1	21843	25998.1	25942	22126.3	25597.7	21158.4
E9PD35	FLT4	Vascular endothelial growth factor receptor 3 OS=Homo sapiens OX=9606 GN=FLT4 PE=1 SV=1	1	1	1	1	1306	146.4	6.42	4.08	0	1		639.294	847.805	773.229	837.522	693.812	754.816	921.799	796.443	728.019	763.147	955.391	852.607
Q6EMK4	VASN	Vasorin OS=Homo sapiens OX=9606 GN=VASN PE=1 SV=1	14	8	24	8	673	71.7	7.39	88.36	0	1		6435.03	6395.98	6760.29	5748.54	6116.23	5801.16	6420.48	6328.88	6530.03	6167.16	6099.92	6503.65
A0A024QZN4	VCL	Vinculin, isoform CRA_c OS=Homo sapiens OX=9606 GN=VCL PE=4 SV=1	9	11	14	11	1066	116.6	6.09	35.16	0	1		6124.53	4434.44	5452.97	5123.18	4740.95	4810.1	4653.75	4800.21	4866.17	4634.17	4630.34	4580.87
A0A1B1CYC5	Gc	Vitamin D binding protein (Fragment) OS=Homo sapiens OX=9606 GN=Gc PE=4 SV=1	38	2	33	2	34	3.7	8.56	139.64	0	1		5030.19	35011.1	5360.33	7670.21	27415.7	29595.6	23279.4	25437.3	29952.1	6010.01	31969.6	5130.29
D6RF35	GC	Vitamin D-binding protein OS=Homo sapiens OX=9606 GN=GC PE=1 SV=1	72	38	1542	2	476	53	5.52	6746.7	0	1		21237.1	7345.83	34031.8	35311.8	7240.09	20034	7423.83	15454.2	20305.3	30203.6	19248.7	19157.1
P07225	PROS1	Vitamin K-dependent protein S OS=Homo sapiens OX=9606 GN=PROS1 PE=1 SV=1	42	23	247	1	676	75.1	5.67	976.93	39	1		90258.9	91867.4	91954.8	78653.3	99763.6	83378.3	88537.5	88182.9	93093.2	89578.8	91003.9	86391.5
B0YJC6	PROZ	Vitamin K-dependent protein Z variant 1 OS=Homo sapiens OX=9606 GN=PROZ PE=3 SV=1	26	12	44	12	421	46.9	6.04	149.12	0	1		18193.1	22449.7	21623	22559.5	22647	16924.7	17787.5	18777.1	15859.4	19301.9	13649.7	13048.3
D9ZGG2	VTN	Vitronectin OS=Homo sapiens OX=9606 GN=VTN PE=4 SV=1	38	15	377	15	478	54.3	5.8	1330.1	0	1		117518	107565	115382	112239	103281	90216.5	110298	105405	100331	99911.3	105727	105560
P54289	CACNA2D1	Voltage-dependent calcium channel subunit alpha-2/delta-1 OS=Homo sapiens OX=9606 GN=CACNA2D1 PE=1 SV=3	14	13	19	13	1103	124.5	5.27	54.19	0	1		8562.23	7221.78	8679.64	6969.87	7717.35	7073.87	7875.26	8134.31	7511.73	7110.03	8284.42	6903.95
P04275	VWF	von Willebrand factor OS=Homo sapiens OX=9606 GN=VWF PE=1 SV=4	31	73	210	3	2813	309.1	5.48	708.36	85	1		76322.6	86161.9	83092.6	71197	71540.7	97630.4	60784.1	78750.9	90255.5	77040.9	57922.3	68989.1
L8E853	VWF	von Willebrand factor OS=Homo sapiens OX=9606 GN=VWF PE=4 SV=1	31	72	206	2	2715	298.2	5.48	691.23	0	1		1114.14	2106.94	1716.58	1291.14	998.911	1100.65	979.743	1611.65	1930.84	1135.98	670.155	945.957
K7ES25	PEPD	Xaa-Pro dipeptidase (Fragment) OS=Homo sapiens OX=9606 GN=PEPD PE=1 SV=3	23	10	16	10	512	56.5	6.25	56.7	0	1		4442.93	4103.25	4416.7	3810.23	3637.72	3681.32	3824.45	4107.86	4051.92	3582.29	3696.65	4184.23
A4UGR9	XIRP2	Xin actin-binding repeat-containing protein 2 OS=Homo sapiens OX=9606 GN=XIRP2 PE=1 SV=2	0	1	1	1	3374	382.1	6.38	2.55	0	1		335.266	365.877	424.146	484.481	443.728	231.495	418.371	453.898	470.617	413.634	394.16	412.96
H7BY64	ZNF511-PRAP1	ZNF511-PRAP1 readthrough (Fragment) OS=Homo sapiens OX=9606 GN=ZNF511-PRAP1 PE=4 SV=2	3	1	1	1	318	36.1	5.81	2.37	0	1		495.239	553.293	508.045	617.091	622.075	678.894	615.489	525.936	566.526	649.214	665.69	861.712
